# Supplementary material for: Using macromolecular electron densities to improve the enrichment of active compounds in virtual screening
Source: Commun Chem. 2023 Aug 22;6:173. doi: 10.1038/s42004-023-00984-5 (PMC10444862; doi:10.1038/s42004-023-00984-5)
Supplement: Supplementary file 4 — Supplementary Data 1 [file 42004_2023_984_MOESM4_ESM.csv]

Target	PDBID	Target Type	TopN	ExptGMS	GlideSP	GlideSP+ExptGMS	alpha sphere (pocket shape)	MM/GBSA	USRCAT (3D similarity)	ECFP (2D similarity)	ExptGMS shape-only	TF3P (3D force field-based similarity)
AA2AR	3EML	GPCR	10	10	4	8	0	1	4	10	6	10
ABL1	2HZI	Kinase	10	8	9	9	2	1	1	8	3	8
ACE	3BKL	Protease	10	9	9	9	7	2	6	10	9	5
ACES	¡®1E66	Other Enzymes	10	2	3	0	0	3	5	8	0	6
ADA	2E1W	Other Enzymes	10	7	1	5	0	0	10	10	3	10
ADRB1	2VT4	GPCR	10	10	6	8	0	2	2	10	3	10
ADRB2	3NY8	GPCR	10	7	7	8	0	0	4	8	5	10
AKT1	3CQW	Kinase	10	2	6	7	1	0	4	10	1	0
AKT2	3D0E	Kinase	10	10	6	7	0	5	5	10	7	0
ALDR	2HV5	Other Enzymes	10	9	10	10	4	1	0	10	7	1
AMPC	1L2S	Other Enzymes	10	2	1	0	0	0	1	10	0	0
ANDR	2AM9	Nuclear Receptor	10	1	8	8	3	0	10	10	1	8
AOFB	1S3B	Other Enzymes	10	0	1	1	0	2	2	9	0	4
BACE1	3L5D	Protease	10	2	4	8	0	4	0	3	1	0
BRAF	3D4Q	Kinase	10	10	10	10	1	1	9	10	4	10
CAH2	1BCD	Other Enzymes	10	0	0	0	0	1	0	10	0	0
CASP3	2CNK	Protease	10	0	10	10	0	2	7	10	0	4
CDK2	1H00	Kinase	10	10	8	8	0	1	4	1	6	0
CP2C9	1R9O	Cytochrome P450	10	0	2	0	1	2	0	0	0	0
CP3A4	3NXU	Cytochrome P450	10	2	2	2	5	0	1	10	0	2
CSF1R	3KRJ	Kinase	10	9	6	6	2	0	8	10	3	9
CXCR4	3ODU	GPCR	10	1	0	0	0	1	0	10	1	3
DHI1	3FRJ	Other Enzymes	10	6	2	1	0	0	6	10	7	6
DPP4	2I78	Protease	10	2	8	10	2	0	10	10	2	9
DRD3	3PBL	GPCR	10	0	0	0	0	0	0	1	0	0
DYR	3NXO	Other Enzymes	10	9	3	2	0	0	10	10	4	1
EGFR	2RGP	Kinase	10	10	10	10	2	2	6	10	7	10
ESR1	1SJ0	Nuclear Receptor	10	10	10	10	2	9	10	10	10	10
ESR2	2FSZ	Nuclear Receptor	10	10	10	10	1	10	10	10	6	9
FA10	3KL6	Protease	10	9	10	10	8	10	6	10	10	8
FA7	1W7X	Protease	10	9	9	10	0	8	4	10	5	1
FABP4	2NNQ	Miscellaneous	10	10	10	10	1	3	7	10	10	0
FAK1	3BZ3	Kinase	10	10	10	10	7	1	10	10	10	2
FNTA	¡¯3E37	Other Enzymes	10	2	3	3	6	0	0	10	1	6
GCR	3BQD	Nuclear Receptor	10	2	6	7	6	0	0	10	0	7
GLCM	2V3F	Other Enzymes	10	1	5	9	0	5	5	0	2	8
GRIA2	3KGC	Ion Channel	10	0	2	3	0	0	0	8	2	3
HDAC2	3MAX	Other Enzymes	10	7	10	10	0	3	5	10	3	8
HDAC8	3F07	Other Enzymes	10		3		1	0	8	10	1	5
HIVINT	3NF7	Other Enzymes	10	0	2	2	4	1	0	0	5	2
HIVPR	1XL2	Protease	10	4	5	5	1	1	2	10	3	7
HIVRT	3LAN	Other Enzymes	10	3	7	8	0	2	1	6	0	1
HMDH	3CCW	Other Enzymes	10	10	7	9	6	1	10	10	10	8
HS90A	1UYG	Miscellaneous	10	5	0	1	0	0	0	8	0	2
HXK4	3F9M	Other Enzymes	10	10	8	8	0	0	10	10	2	10
IGF1R	2OJ9	Kinase	10	10	10	10	4	0	1	10	10	1
INHA	4TRJ	Other Enzymes	10	0	2	0	0	0	6	10	0	10
ITAL	2ICA	Miscellaneous	10	6	6	6	0	0	3	10	3	8
JAK2	3LPB	Kinase	10	10	7	8	7	0	2	10	8	2
KIF11	3CJO	Miscellaneous	10	10	5	10	2	8	7	10	6	9
KIT	3G0E	Kinase	10	6	5	5	0	1	0	7	0	1
KITH	2B8T	Other Enzymes	10	10	10	10	1	10	6	10	1	10
LKHA4	3CHP	Protease	10	5	5	5	1	6	5	10	3	2
MAPK2	3M2W	Kinase	10	9	8	9	0	4	3	9	0	3
MET	3LQ8	Kinase	10	10	10	10	10	10	10	10	10	10
MK01	2OJG	Kinase	10	4	2	4	0	0	1	10	1	7
MK10	2ZDT	Kinase	10	1	2	2	1	1	1	1	1	0
MK14	2QD9	Kinase	10	10	10	10	3	0	5	10	8	9
MP2K1	3EQH	Kinase	10	0	0	1	0	0	2	10	0	10
NRAM	1B9V	Other Enzymes	10	5	9	10	6	2	1	1	2	1
PA2GA	1KVO	Other Enzymes	10	2	7	7	1	1	4	3	4	1
PARP1	3L3M	Other Enzymes	10	10	10	10	4	3	10	10	2	10
PDE5A	1UDT	Other Enzymes	10	10	0	0	7	0	1	10	9	9
PGH1	2OYU	Other Enzymes	10	4	3	3	0	4	0	3	4	0
PGH2	3LN1	Other Enzymes	10	10	10	10	1	4	10	10	6
PLK1	2OWB	Kinase	10	3	10	10	8	5	0	2	7	2
PNPH	3BGS	Other Enzymes	10	7	10	10	3	1	0	10	2	2
PPARA	2P54	Nuclear Receptor	10	10	5	5	7	2	6	10	7	1
PPARD	2ZNP	Nuclear Receptor	10	3	3	3	2	1	2	10	3	0
PPARG	2GTK	Nuclear Receptor	10	10	4	3	2	1	6	10	7	4
PRGR	3KBA	Nuclear Receptor	10	2	8	8	2	3	9	10	0	1
PTN1	2AZR	Other Enzymes	10	2	7	6	1	8	0	6.5	0	0
PUR2	1NJS	Other Enzymes	10	10	10	10	8	6	6	10	10	0
PYRD	1D3G	Other Enzymes	10	0	9	0	0	0	0	1	0	0
RENI	3G6Z	Protease	10	10	7	9	8	1	10	7	10	3
ROCK1	2ETR	Kinase	10	1	5	8	0	1	0	3	1	0
SAHH	1LI4	Other Enzymes	10	10	9	9	2	1	10	10	7	10
SRC	3EL8	Kinase	10	0	6	9	3	1	2	10	0	10
TGFR1	3HMM	Kinase	10	10	6	7	0	5	6	10	4	10
THRB	1YPE	Protease	10	0	7	9	8	2	0	0	1	0
TRYB1	2ZEC	Protease	10	1	4	2	0	1	0	1	0	1
UROK	1SQT	Protease	10	6	8	10	0	3	3	10	4	1
VGFR2	2P2I	Kinase	10	5	10	7	5	6	2	10	2	9
WEE1	3BIZ	Kinase	10	10	10	10	2	1	10	10	10	10
XIAP	3HL5	Miscellaneous	10	9	10	10	0	5	5	10	9	0
AA2AR	3EML	GPCR	50	43	24	35	0	3	21	50	24	41
ABL1	2HZI	Kinase	50	18	29	25	5	2	3	30	11	29
ACE	3BKL	Protease	50	27	45	47	18	7	24	50	31	8
ACES	¡®1E66	Other Enzymes	50	2	10	1	0	7	9	16	0	8
ADA	2E1W	Other Enzymes	50	29	5	16	0	1	29	50	16	28
ADRB1	2VT4	GPCR	50	32	18	25	1	4	6	50	15	31
ADRB2	3NY8	GPCR	50	28	35	29	0	7	5	14.5	18	24
AKT1	3CQW	Kinase	50	7	17	17	1	0	7	22	2	0
AKT2	3D0E	Kinase	50	12	21	15	1	9	6	26	12	0
ALDR	2HV5	Other Enzymes	50	26	29	30	9	2	1	47	18	2
AMPC	1L2S	Other Enzymes	50	3	4	3	1	0	2	25	2	0
ANDR	2AM9	Nuclear Receptor	50	10	29	27	19	6	31	48	6	38
AOFB	1S3B	Other Enzymes	50	1	2	2	0	4	2	12	1	6
BACE1	3L5D	Protease	50	8	13	17	0	14	0	7	9	1
BRAF	3D4Q	Kinase	50	39	36	38	3	7	26	50	15	32
CAH2	1BCD	Other Enzymes	50	0	2	0	0	3	0	47	3	2
CASP3	2CNK	Protease	50	2	38	21	1	4	30	25	0	20
CDK2	1H00	Kinase	50	39	33	38	3	5	15	4	19	1
CP2C9	1R9O	Cytochrome P450	50	1	6	0	1	2	4	4	1	0
CP3A4	3NXU	Cytochrome P450	50	6	5	7	20	1	4	14	2	5
CSF1R	3KRJ	Kinase	50	43	22	35	4	8	27	50	22	27
CXCR4	3ODU	GPCR	50	4	1	2	0	1	0	15	3	12
DHI1	3FRJ	Other Enzymes	50	12	3	4	1	0	9	50	18	17
DPP4	2I78	Protease	50	13	33	45	4	0	26	49	6	32
DRD3	3PBL	GPCR	50	2	5	1	0	5	0	13	0	1
DYR	3NXO	Other Enzymes	50	25	10	15	0	2	45	50	14	1
EGFR	2RGP	Kinase	50	46	46	46	7	6	16	50	30	42
ESR1	1SJ0	Nuclear Receptor	50	49	50	50	9	36	48	50	43.5	50
ESR2	2FSZ	Nuclear Receptor	50	33	50	50	2	38	30	50	22	33
FA10	3KL6	Protease	50	47	49	48	48	45	7	49	45	14
FA7	1W7X	Protease	50	29	47	49	6	25	17	48	19	6
FABP4	2NNQ	Miscellaneous	50	23	24	22	2	8	12	24	21	0
FAK1	3BZ3	Kinase	50	27	26	28	15	2	17	49	25	5
FNTA	¡¯3E37	Other Enzymes	50	6	6	7	25	4	1	50	9	15
GCR	3BQD	Nuclear Receptor	50	9	22	26	23	8	4	42	3	22
GLCM	2V3F	Other Enzymes	50	4	22	18	6	21	20	3	7	19
GRIA2	3KGC	Ion Channel	50	1	4	8	0	1	1	8	4	5
HDAC2	3MAX	Other Enzymes	50	15	32	29	0	10	6	38	10	13
HDAC8	3F07	Other Enzymes	50		4		1	4	35	50	1	17
HIVINT	3NF7	Other Enzymes	50	1	5	6	14	1	0	1	7	5
HIVPR	1XL2	Protease	50	8	11	13	3	4	5	46	13	24
HIVRT	3LAN	Other Enzymes	50	11	33	27	0	5	4	14	4	6
HMDH	3CCW	Other Enzymes	50	42	32	42	19	9	33	50	36	20
HS90A	1UYG	Miscellaneous	50	15	2	8	0	0	6	16	3	7
HXK4	3F9M	Other Enzymes	50	17	18	19	0	6	26	38.5	9	22
IGF1R	2OJ9	Kinase	50	36	31	30	8	2	2	40.4	31	2
INHA	4TRJ	Other Enzymes	50	1	2	2	1	6	8	36	1	20
ITAL	2ICA	Miscellaneous	50	9	10	8	1	3	4	39	3	9
JAK2	3LPB	Kinase	50	35	25	31	12	2	4	24	23	3
KIF11	3CJO	Miscellaneous	50	38	30	45	9	31	24	50	16	26
KIT	3G0E	Kinase	50	9	11	10	1	3	1	10	1	8
KITH	2B8T	Other Enzymes	50	37	50	50	9	29	15	50	5	50
LKHA4	3CHP	Protease	50	25	28	25	6	22	14	48	25	12
MAPK2	3M2W	Kinase	50	26	38	44	1	14	11	33	7	9
MET	3LQ8	Kinase	50	47	47	47	42	36	35	50	40	48
MK01	2OJG	Kinase	50	8	14	13	1	2	3	50	5	16
MK10	2ZDT	Kinase	50	4	10	4	2	4	1	1	2	5
MK14	2QD9	Kinase	50	29	48	48	7	6	8	22.6364	22	22
MP2K1	3EQH	Kinase	50	2	3	9	1	5	5	50	0	31
NRAM	1B9V	Other Enzymes	50	34	38	47	27	9	1	7	13	4
PA2GA	1KVO	Other Enzymes	50	9	27	29	1	4	12	3	13	3
PARP1	3L3M	Other Enzymes	50	43	46	49	4.3333	11	30	50	7	37
PDE5A	1UDT	Other Enzymes	50	45	3	5	21	6	4	50	27	34
PGH1	2OYU	Other Enzymes	50	15	13	14	5	13	1	5	11	0
PGH2	3LN1	Other Enzymes	50	46	42	43	2	10	27	50	37
PLK1	2OWB	Kinase	50	18	38	37	21	16	0	5	17	6
PNPH	3BGS	Other Enzymes	50	16	35	42	9	4	0	39.5	12	6
PPARA	2P54	Nuclear Receptor	50	28	17	19	15	5	13	49	22	1
PPARD	2ZNP	Nuclear Receptor	50	8	17	18	6	1	4	41	8	1
PPARG	2GTK	Nuclear Receptor	50	29	23	25	8	5	17	50	19	10
PRGR	3KBA	Nuclear Receptor	50	8	33	24	7	9	23	33	0	2
PTN1	2AZR	Other Enzymes	50	5	18	17	2	23	4	24	0	0
PUR2	1NJS	Other Enzymes	50	44	50	50	24	32	22	50	43	2
PYRD	1D3G	Other Enzymes	50	0	33	0	0	3	0	1	0	2
RENI	3G6Z	Protease	50	29	28	31	33	10	25	8	36	12
ROCK1	2ETR	Kinase	50	6	22	15	0	2	0	4	4	2
SAHH	1LI4	Other Enzymes	50	38	49	49	6.5	11	50	50	23	50
SRC	3EL8	Kinase	50	3	27	24	7	2	4	42	3	29
TGFR1	3HMM	Kinase	50	42	28	32	0	13	21	49	24	38
THRB	1YPE	Protease	50	3	35	41	27	7	2	0	7	2
TRYB1	2ZEC	Protease	50	5	16	7	0	3	2	12	1	3
UROK	1SQT	Protease	50	19	47	44	2	13	9	23.25	10	4
VGFR2	2P2I	Kinase	50	10	25	20	11	17	4	37	8	16
WEE1	3BIZ	Kinase	50	50	50	50	7	3	35	50	39	30
XIAP	3HL5	Miscellaneous	50	42	47	50	2	16	16	48	32	0
AA2AR	3EML	GPCR	100	70	43	69	0	7	31	100	36	64
ABL1	2HZI	Kinase	100	22	40	32	10	9	7	49	15	47
ACE	3BKL	Protease	100	41	82	86	24	13	32	97	43	11
ACES	¡®1E66	Other Enzymes	100	3	23	2	0	12	9	18.625	1	8
ADA	2E1W	Other Enzymes	100	40	10	32	2	2	40	100	33	44
ADRB1	2VT4	GPCR	100	53	24	41	2	10	6	98	27	40
ADRB2	3NY8	GPCR	100	37	59	45	0	9	5	26.625	29	36
AKT1	3CQW	Kinase	100	10	22	21	1	1	9	22	4	0
AKT2	3D0E	Kinase	100	14	27	18	3	12	7	32	16	1
ALDR	2HV5	Other Enzymes	100	28	34	35	15	5	2	64	23	2
AMPC	1L2S	Other Enzymes	100	4	5	5	2	0	5	27	4	0
ANDR	2AM9	Nuclear Receptor	100	17	45	39	35	9	54	48	9	47
AOFB	1S3B	Other Enzymes	100	1	10	3	0	7	3	14	1	9
BACE1	3L5D	Protease	100	17	20	24	1	24	0	9	16	1
BRAF	3D4Q	Kinase	100	52	51	58	4	13	33	87	24	39
CAH2	1BCD	Other Enzymes	100	4	2	1	0	3	2	84	6	3
CASP3	2CNK	Protease	100	4	55	32	2	9	47	31	3	31
CDK2	1H00	Kinase	100	61	56	64	5	10	30	6	35	3
CP2C9	1R9O	Cytochrome P450	100	1	6	1	2	2	6	4	2	4
CP3A4	3NXU	Cytochrome P450	100	6	10	11	29	1	5	14	7	9
CSF1R	3KRJ	Kinase	100	65	43	59	9	10	39	68	39	37
CXCR4	3ODU	GPCR	100	6	4	3	0	2	0	15	7	22
DHI1	3FRJ	Other Enzymes	100	17	6	6	9	1	12	80	22	25
DPP4	2I78	Protease	100	24	66	79	7	1	38	94.0909	13	56
DRD3	3PBL	GPCR	100	3	6	2	0	7	1	22	3	1
DYR	3NXO	Other Enzymes	100	42	14	34	0	4	74	98	21	2
EGFR	2RGP	Kinase	100	81	73	75	13	12	22	100	41	54
ESR1	1SJ0	Nuclear Receptor	100	87	100	100	25	62	98	100	74	100
ESR2	2FSZ	Nuclear Receptor	100	49	100	100	4	67	39	100	34	56
FA10	3KL6	Protease	100	91	97	97	84	77	10	72	87	23
FA7	1W7X	Protease	100	40	88	74	7	42	35	71	32	8
FABP4	2NNQ	Miscellaneous	100	25	28	27	4	12	14	25	23	0
FAK1	3BZ3	Kinase	100	29	31	34	19	3	18	83	32	6
FNTA	¡¯3E37	Other Enzymes	100	14	11	9	31	14	2	98	21	27
GCR	3BQD	Nuclear Receptor	100	13	34	35	29	14	12	59	10	32
GLCM	2V3F	Other Enzymes	100	10	35	24	11	32	31	19	19	23
GRIA2	3KGC	Ion Channel	100	1	5	12	0	1	1	8	6	6
HDAC2	3MAX	Other Enzymes	100	18	35	31	1	17	7	43.45	18	17
HDAC8	3F07	Other Enzymes	100		8		3	6	50	100	7	26
HIVINT	3NF7	Other Enzymes	100	5	12	10	24	2	0	1	10	13
HIVPR	1XL2	Protease	100	14	20	18	6	8	9	75	19	38
HIVRT	3LAN	Other Enzymes	100	13	54	39	0	9	7	29	7	8
HMDH	3CCW	Other Enzymes	100	61	52	74	28	12	39	100	54	24
HS90A	1UYG	Miscellaneous	100	20	9	14	2	0	12	22	9	14
HXK4	3F9M	Other Enzymes	100	18	19	19	0	8	33	42	13	24
IGF1R	2OJ9	Kinase	100	42	38	39	9	2	2	49	40	2
INHA	4TRJ	Other Enzymes	100	3	10	4	1	12	11	36	1	26
ITAL	2ICA	Miscellaneous	100	10	11	8	2	5	6	39	4	10
JAK2	3LPB	Kinase	100	39	43	51	18	3	7	26	30	7
KIF11	3CJO	Miscellaneous	100	58	51	64	19	47	34	87	29	37
KIT	3G0E	Kinase	100	10	11	11	2	3	3	12	4	11
KITH	2B8T	Other Enzymes	100	54	66	61	12	42	31	100	18	77
LKHA4	3CHP	Protease	100	43	42	45	15	31	23	81	39	18
MAPK2	3M2W	Kinase	100	40	60	58	1	28	15	56	16	16
MET	3LQ8	Kinase	100	71	73	74	60	49	48	100	60	78
MK01	2OJG	Kinase	100	13	22	14	1	5	3	92.5	7	23
MK10	2ZDT	Kinase	100	4	14	8	2	7	2	2	3	5
MK14	2QD9	Kinase	100	42	76	76	13	12	11	33	29	28
MP2K1	3EQH	Kinase	100	6	10	14	2	9	9	77	0	41
NRAM	1B9V	Other Enzymes	100	56	57	72	41	13	1	13	25	4
PA2GA	1KVO	Other Enzymes	100	16	36	35	2	6	17	3	22	7
PARP1	3L3M	Other Enzymes	100	70	95	97	9	18	38	99	25	67
PDE5A	1UDT	Other Enzymes	100	53	6	19	31	11	9	100	40	46
PGH1	2OYU	Other Enzymes	100	20	20	19	7	21	2	12	21	3
PGH2	3LN1	Other Enzymes	100	80	69	71	9	20	30	93.8333	56
PLK1	2OWB	Kinase	100	25	55	50	27	24	1	5	25	11
PNPH	3BGS	Other Enzymes	100	27	76	71	13	5	0	59	19	9
PPARA	2P54	Nuclear Receptor	100	44	44	41	17	6	16	79	33	1
PPARD	2ZNP	Nuclear Receptor	100	12	25	27	8	4	6	77	13	2
PPARG	2GTK	Nuclear Receptor	100	43	47	50	9	9	19	99	30	12
PRGR	3KBA	Nuclear Receptor	100	12	49	36	14	16	33	35.75	5	3
PTN1	2AZR	Other Enzymes	100	14	47	33	5	34	6	32	0	0
PUR2	1NJS	Other Enzymes	100	67	98	92	38	62	37	100	67	6
PYRD	1D3G	Other Enzymes	100	1	46	2	1	7	0	1	4	2
RENI	3G6Z	Protease	100	31	49	42	43	16	27	9	43	18
ROCK1	2ETR	Kinase	100	11	35	20	4	3	0	7	8	5
SAHH	1LI4	Other Enzymes	100	64	97	98	13	16	99	100	39	100
SRC	3EL8	Kinase	100	8	50	34	9	5	6	64	3	37
TGFR1	3HMM	Kinase	100	65	38	48	1	18	28	97	40	61
THRB	1YPE	Protease	100	9	60	60	39	10	3	0	17	7
TRYB1	2ZEC	Protease	100	6	23	10	1	5	3	25	5	5
UROK	1SQT	Protease	100	26	90	58	2	22	14	38	20	7
VGFR2	2P2I	Kinase	100	15	41	29	14	26	5	56.3333	10	28
WEE1	3BIZ	Kinase	100	100	100	100	13	4	43	100	67	47
XIAP	3HL5	Miscellaneous	100	57	65	67	3	23	16	83	44	0
