# Supplementary material for: Using macromolecular electron densities to improve the enrichment of active compounds in virtual screening
Source: Commun Chem. 2023 Aug 22;6:173. doi: 10.1038/s42004-023-00984-5 (PMC10444862; doi:10.1038/s42004-023-00984-5)
Supplement: Supplementary file 5 — Supplementary Data 2 [file 42004_2023_984_MOESM5_ESM.csv]

Target	PDBID	TopN	GlideSP	GlideSP and MM/GBSA	GlideSP and Alpha sphere	GlideSP and USRCAT	GlideSP and multi-resolution ExptGMS	GlideSP and TF3P
AMPC	1L2S	10	1	1	1	1	2	0
AOFB	1S3B	10	1	1	1	1.2	0	0
BACE1	3L5D	10	4	0	2	2	7	2
DHI1	3FRJ	10	2	0	0	1	1	0
DPP4	2I78	10	8	7	8	9	10	9
FNTA	¡¯3E37	10	3	3	2	2	1	2
INHA	4TRJ	10	2	2	2	2	0	6
KIF11	3CJO	10	5	9	10	8	10	9
PA2GA	1KVO	10	7	8	8.2	8	5	10
PDE5A	1UDT	10	0	0.3	1.8	1.7	10	9
PNPH	3BGS	10	10	10	10	10	10	9
XIAP	3HL5	10	10	10	10	10	10	10
AMPC	1L2S	50	4	4	3	3	4	3
AOFB	1S3B	50	2	4.3	2.2	3.5	0	0
BACE1	3L5D	50	13	12.2	9	13	15	9
DHI1	3FRJ	50	3	0	1	3	1	1
DPP4	2I78	50	33	33	37	43	42	38
FNTA	¡¯3E37	50	6	8	6	10	4	8
INHA	4TRJ	50	2	6.8	2	2	3	16
KIF11	3CJO	50	30	39	42	30	46	40
PA2GA	1KVO	50	27	28	30	28	26	35
PDE5A	1UDT	50	3	4	8	5.9	32	15
PNPH	3BGS	50	35	34	34	34	35	38
XIAP	3HL5	50	47	48	47	46	48	34
AMPC	1L2S	100	5	5	5	5	6	8
AOFB	1S3B	100	10	10.5	8.9	7	2	5
BACE1	3L5D	100	20	22	14.2	21.8	28	14
DHI1	3FRJ	100	6	0	3	6	4	8
DPP4	2I78	100	66	59	70	74	52	73
FNTA	¡¯3E37	100	11	12	12	15	7	12
INHA	4TRJ	100	10	11	4.9	9.7	7	23
KIF11	3CJO	100	51	56	59.1	48	73	65
PA2GA	1KVO	100	36	34	38	37	38	48
PDE5A	1UDT	100	6	4.7	10.2	10.3	42	16
PNPH	3BGS	100	76	67.7	66	70	72	71
XIAP	3HL5	100	65	66	63.4	74	71	35
