# Supplementary material for: Using macromolecular electron densities to improve the enrichment of active compounds in virtual screening
Source: Commun Chem. 2023 Aug 22;6:173. doi: 10.1038/s42004-023-00984-5 (PMC10444862; doi:10.1038/s42004-023-00984-5)
Supplement: Supplementary file 6 — Supplementary Data 3 [file 42004_2023_984_MOESM6_ESM.csv]

target	name	smiles	label	ED25	ED30	ED35	ED45	ED55	GlideSP	GlideSP (GBDT probability)	GlideSP and Alpha sphere (GBDT probability)	GlideSP and USRCAT (GBDT probability)	GlideSP and multi-resolution ExptGMS (GBDT probability)	GlideSP and TF3P (GBDT probability)	GlideSP and MM/GBSA (GBDT probability)
AMPC	109_49	O=C([O-])c1ccccc1S(=O)(=O)Nc1ccc(Cl)cc1	active	15534.3	16001.5	16308.8	18637.3	19876.6	-4.8	0.508	0.467	0.618	0.481	0.352	0.364
AMPC	212_4	CSCC[C@@H](C(=O)[O-])N1C(=O)c2ccc(C(=O)[O-])cc2C1=O	active	14712.7	15019.9	15502.7	17568.5	19685.7	-6.6	0.532	0.532	0.492	0.688	0.558	0.397
AMPC	317_12	Nc1onc(-c2ccc(Cl)cc2)c1C(=O)[O-]	active	14864.3	15215.5	16003.6	18194.9	19978.2	-6	0.468	0.479	0.628	0.704	0.431	0.373
AMPC	104_58	O=C([O-])c1sccc1S(=O)(=O)Nc1ccccc1N1CCCCC1	active	14262.3	14758.0	15826.3	17872.8	19554.1	-5.4	0.404	0.457	0.67	0.931	0.429	0.364
AMPC	319_2	Cc1nc2ccc([P@](=O)([O-])O)cc2s1	active	16316.3	16827.9	17452.8	18756.4	20695.9	-5.8	0.497	0.457	0.619	0.393	0.51	0.387
AMPC	203_32	O=C([O-])c1ccc2c(c1)C(=O)N([C@H](Cc1ccc(O)cc1)C(=O)[O-])C2=O	active	16265.5	16825.0	17078.2	18848.7	20503.1	-6.6	0.532	0.52	0.547	0.442	0.558	0.431
AMPC	116_17	O=C([O-])c1ccc(NS(=O)(=O)c2ccsc2C(=O)[O-])c(O)c1	active	15262.8	15724.6	16176.9	17644.6	19619.1	-5.1	0.467	0.39	0.554	0.509	0.484	0.374
AMPC	320_28	O=C([O-])[C@@H]1CCCC[C@@H]1c1n[nH]c(=S)[nH]1	active	15600.2	15683.2	16369.2	18256.5	20000.3	-6	0.449	0.479	0.476	0.457	0.464	0.383
AMPC	304_43	C[C@H](O)[C@H](C(=O)[O-])N1C(=O)c2ccccc2C1=O	active	15588.9	16157.9	16827.9	18763.3	20607.1	-6.3	0.498	0.603	0.57	0.478	0.441	0.333
AMPC	206_38	O=C([O-])c1ccc2c(c1)C(=O)N(CCc1ccc(O)cc1)C2=O	active	16574.1	16865.0	17279.6	18866.7	20367.9	-6	0.468	0.483	0.562	0.368	0.431	0.373
AMPC	111_19	O=C([O-])c1sccc1S(=O)(=O)NCc1ccccc1	active	12959.6	13652.1	14556.5	17143.5	19462.2	-6.6	0.526	0.528	0.725	0.929	0.444	0.368
AMPC	302_40	CC(C)CNC(=O)[C@@H]1[C@@H]2C=C[C@@H](C2)[C@@H]1C(=O)[O-]	active	15999.3	16394.1	16828.2	18094.2	19494.5	-5.4	0.481	0.367	0.432	0.38	0.416	0.409
AMPC	121_47	O=C([O-])c1sccc1NS(=O)(=O)c1cccc([N+](=O)[O-])c1	active	16087.5	16532.1	17147.9	18899.9	20707.3	-5.2	0.485	0.417	0.589	0.466	0.358	0.351
AMPC	309_31	Cc1ccoc1C(=O)Nc1ccccc1C(=O)[O-]	active	15412.0	15880.1	16573.3	18525.0	19725.2	-5.1	0.464	0.401	0.543	0.505	0.477	0.336
AMPC	319_1	Cc1nc2ccc(P(=O)([O-])[O-])cc2s1	active	15900.6	16430.1	16945.6	18504.8	20481.2	-5.8	0.437	0.464	0.425	0.389	0.487	0.387
AMPC	109_50	O=C([O-])c1ccccc1S(=O)(=O)[N-]c1ccc(Cl)cc1	active	16550.6	17092.4	17603.3	19380.5	21025.8	-4.9	0.458	0.554	0.392	0.297	0.247	0.351
AMPC	113_21	O=C([O-])c1ccc([N-]S(=O)(=O)c2ccsc2C(=O)[O-])cc1	active	16060.8	16416.8	16953.1	18671.2	20335.4	-5.9	0.481	0.467	0.424	0.39	0.443	0.379
AMPC	120_46	COC(=O)c1sccc1S(=O)(=O)[N-]c1ccc(Cl)c(Cl)c1	active	15765.9	16233.7	16885.6	19008.0	20850.8	-4.2	0.408	0.346	0.327	0.429	0.29	0.338
AMPC	213_5	CC(C)C[C@H](C(=O)[O-])N1C(=O)c2ccc(C(=O)[O-])cc2C1=O	active	16553.5	16785.8	17183.6	18878.1	20489.1	-6.5	0.527	0.508	0.487	0.434	0.545	0.393
AMPC	107_56	Cc1ccc(S(=O)(=O)[N-]c2cc(C(=O)[O-])c(C)s2)cc1	active	15313.1	15548.7	16039.6	18196.8	20110.8	-6.2	0.478	0.491	0.468	0.488	0.455	0.367
AMPC	312_10	O=C([O-])c1c[nH]c(-c2ccccc2)n1	active	16069.0	16470.8	17016.2	18727.4	20317.9	-5.5	0.394	0.457	0.379	0.387	0.341	0.324
AMPC	211_8	O=C([O-])c1ccc2c(c1)C(=O)N([C@H](Cc1cccc3ccccc13)C(=O)[O-])C2=O	active	16680.4	16753.5	17365.4	19037.2	20603.7	-5.7	0.484	0.393	0.414	0.365	0.485	0.37
AMPC	205_35	O=C([O-])[C@@H](Cc1ccccc1)N1C(=O)c2ccccc2C1=O	active	15776.5	16041.3	16306.2	18559.1	19933.3	-5.5	0.394	0.377	0.379	0.379	0.467	0.321
AMPC	104_59	O=C([O-])c1sccc1S(=O)(=O)[N-]c1ccccc1N1CCCCC1	active	15999.1	16536.6	16939.2	18721.2	20813.4	-4.4	0.388	0.511	0.354	0.405	0.519	0.32
AMPC	119_24	O=C([O-])c1sccc1S(=O)(=O)[N-]c1ccc(Cl)c(Cl)c1	active	15891.7	16202.3	16703.6	18827.5	20344.3	-4.4	0.381	0.395	0.345	0.418	0.426	0.329
AMPC	101_53	O=C([O-])CCSc1nc2ccccc2s1	active	15859.2	16161.2	16659.5	18489.4	20361.5	-4.5	0.409	0.413	0.358	0.493	0.353	0.399
AMPC	202_34	O=C([O-])c1ccc2c(c1)C(=O)N([C@@H](Cc1ccccc1)C(=O)[O-])C2=O	active	16007.7	16266.4	16487.7	18634.4	20525.1	-6.4	0.475	0.452	0.473	0.41	0.446	0.397
AMPC	112_23	O=C([O-])c1sccc1S(=O)(=O)[N-]c1ccc(Br)cc1	active	15189.3	15846.1	16146.8	17619.3	19701.4	-4.5	0.409	0.413	0.358	0.555	0.449	0.389
AMPC	212_3	CSCC[C@H](C(=O)[O-])N1C(=O)c2ccc(C(=O)[O-])cc2C1=O	active	15637.6	16262.8	16933.1	19004.9	20696.9	-7.2	0.671	0.663	0.694	0.62	0.673	0.453
AMPC	308_0	O=C([O-])[C@H]1CC(=O)N(c2ccccc2O)C1	active	15064.4	15655.0	16396.1	18442.3	19986.6	-7.4	0.666	0.667	0.85	0.768	0.595	0.411
AMPC	110_20	O=C([O-])c1ccccc1C(=O)Nc1ccc(Cl)cc1	active	13800.6	14324.4	15048.0	17681.5	19956.5	-5.9	0.454	0.458	0.637	0.933	0.439	0.361
AMPC	107_55	Cc1ccc(S(=O)(=O)Nc2cc(C(=O)[O-])c(C)s2)cc1	active	16320.9	16733.6	17121.6	18881.6	20621.7	-5.4	0.404	0.457	0.576	0.337	0.348	0.364
AMPC	102_51	O=S(=O)([O-])CCCSc1nc2ccccc2s1	active	15995.0	16262.5	16744.5	18275.5	20407.5	-5.2	0.518	0.395	0.413	0.458	0.432	0.348
AMPC	320_27	O=C([O-])[C@@H]1CCCC[C@@H]1c1[nH]nc([S-])[nH+]1	active	15397.9	15892.3	16505.8	18293.5	19974.4	-4.7	0.419	0.423	0.362	0.483	0.471	0.32
AMPC	310_11	CCc1ccc(N2C[C@@H](C(=O)[O-])CC2=O)cc1	active	16039.0	16372.1	16997.7	18705.9	20050.7	-7.1	0.613	0.578	0.626	0.508	0.646	0.462
AMPC	207_37	O=C([O-])c1ccc2c(c1)C(=O)N([C@@H](Cc1cn[nH]n1)Cc1cccc3ccccc13)C2=O	active	16589.0	16976.5	17398.3	18808.5	19925.5	-5.4	0.516	0.38	0.42	0.307	0.416	0.396
AMPC	314_13	O=C1C=C(S(=O)(=O)[O-])[C@H]2C=CC=C[C@H]2C1=O	active	15873.0	16265.8	16499.4	18634.4	20522.8	-5.7	0.497	0.463	0.441	0.402	0.435	0.37
AMPC	208_39	O=C([O-])C[C@@H](Cc1cccc2ccccc12)N1C(=O)c2ccc(C(=O)[O-])cc2C1=O	active	15521.8	15947.3	16383.6	18356.1	20087.8	-6.6	0.532	0.531	0.492	0.538	0.56	0.392
AMPC	105_61	Cc1oc(C)c(S(=O)(=O)[N-]c2cccs2)c1C(=O)[O-]	active	15135.4	15826.1	16318.4	18018.4	19679.2	-5.1	0.467	0.457	0.405	0.546	0.488	0.384
AMPC	114_15	O=C([O-])c1cccc([N-]S(=O)(=O)c2ccsc2C(=O)[O-])c1	active	16127.9	16573.7	17145.4	19250.0	20817.3	-5.8	0.419	0.439	0.405	0.386	0.484	0.364
AMPC	301_29	C[C@H](C(=O)[O-])N1C(=O)[C@H]2[C@H]3CC[C@H](C3)[C@@H]2C1=O	active	16044.7	16500.9	17083.8	18645.0	20405.0	-7	0.552	0.628	0.552	0.441	0.624	0.462
AMPC	108_48	O=C([O-])c1sccc1NS(=O)(=O)c1ccc(Cl)cc1	active	15535.7	15911.9	16135.7	18002.8	19707.6	-5.1	0.464	0.457	0.589	0.478	0.342	0.328
AMPC	105_60	Cc1oc(C)c(S(=O)(=O)Nc2cccs2)c1C(=O)[O-]	active	16054.9	16486.9	16974.6	18908.1	20670.8	-4.9	0.458	0.565	0.525	0.375	0.484	0.321
AMPC	213_6	CC(C)C[C@@H](C(=O)[O-])N1C(=O)c2ccc(C(=O)[O-])cc2C1=O	active	14982.0	15254.2	15874.8	17791.7	19772.4	-6.6	0.532	0.416	0.492	0.622	0.513	0.368
AMPC	106_54	O=C([O-])c1sccc1S(=O)(=O)[N-]c1ccc(Cl)cc1	active	14751.2	15258.5	15761.6	17628.1	19360.7	-4.5	0.406	0.402	0.354	0.635	0.449	0.335
AMPC	322_26	CC(=O)Nc1sccc1C(=O)[O-]	active	16245.4	16609.7	17199.7	18933.9	20384.8	-5.8	0.472	0.463	0.453	0.369	0.51	0.363
AMPC	303_42	CCc1c(C)nn(-c2nnn[n-]2)c1O	active	15503.3	15685.9	16399.7	18098.5	20054.0	-6.5	0.514	0.511	0.654	0.558	0.473	0.428
AMPC	104_57	O=C([O-])c1sccc1S(=O)(=O)[N-]c1ccccc1[NH+]1CCCCC1	active	16083.0	16629.3	17074.0	18704.5	19915.7	-3.9	0.324	0.364	0.363	0.404	0.377	0.32
AMPC	307_45	O=C([O-])CN1C(=O)O[C@@H](c2ccccc2)C1=O	active	15475.5	15987.8	16422.7	17923.4	19687.7	-5.3	0.439	0.403	0.413	0.492	0.422	0.436
AMPC	116_18	O=C([O-])c1ccc([N-]S(=O)(=O)c2ccsc2C(=O)[O-])c(O)c1	active	15423.8	15538.0	16195.3	17983.8	19488.8	-5.7	0.435	0.376	0.556	0.524	0.513	0.377
AMPC	205_36	O=C([O-])[C@H](Cc1ccccc1)N1C(=O)c2ccccc2C1=O	active	16154.9	16525.0	16722.1	18479.8	19850.4	-5.9	0.507	0.469	0.424	0.37	0.431	0.369
AMPC	115_14	O=C([O-])c1ccc([N-]S(=O)(=O)c2ccsc2C(=O)[O-])cc1Cl	active	15818.2	16254.4	16928.8	18528.9	20209.3	-5.7	0.435	0.442	0.398	0.37	0.508	0.377
AMPC	118_25	O=C([O-])c1sccc1S(=O)(=O)[N-]c1ccccc1[N+](=O)[O-]	active	14983.1	15374.9	16140.3	17765.2	19727.8	-5.5	0.394	0.391	0.379	0.604	0.489	0.367
AMPC	210_7	O=C([O-])c1ccc2c(c1)C(=O)N([C@H](Cc1c[nH]c3ccccc13)C(=O)[O-])C2=O	active	16638.9	16743.8	17113.5	18777.6	20587.4	-5.8	0.472	0.402	0.424	0.374	0.484	0.37
AMPC	117_16	O=C([O-])c1sccc1S(=O)(=O)[N-]c1cccc([N+](=O)[O-])c1	active	15504.8	16117.6	16239.7	17898.2	19765.6	-6.3	0.498	0.449	0.468	0.436	0.475	0.382
AMPC	103_52	NS(=O)(=O)c1ccc([N-]S(=O)(=O)c2ccsc2C(=O)[O-])cc1	active	15920.8	16439.2	16945.6	18641.0	20104.7	-4.8	0.508	0.463	0.435	0.396	0.484	0.364
AMPC	113_22	O=C([O-])c1ccc(NS(=O)(=O)c2ccsc2C(=O)[O-])cc1	active	17149.1	17680.8	18135.2	19867.1	21510.1	-6.3	0.492	0.569	0.57	0.471	0.453	0.406
AMPC	202_33	O=C([O-])c1ccc2c(c1)C(=O)N([C@H](Cc1ccccc1)C(=O)[O-])C2=O	active	16578.0	16740.8	17263.4	18925.2	20522.2	-6	0.449	0.399	0.423	0.359	0.447	0.383
AMPC	303_41	CCc1c(C)[nH]n(-c2nnn[n-]2)c1=O	active	16086.7	16437.0	16955.8	18807.7	20331.9	-6.4	0.511	0.509	0.651	0.413	0.48	0.424
AMPC	201_30	O=C([O-])c1ccc2c(c1)C(=O)N([C@@H](Cc1ccc(O)cc1)C(=O)[O-])C2=O	active	16142.9	16494.9	17010.0	19127.7	20788.8	-8.1	0.754	0.75	0.751	0.628	0.588	0.602
AMPC	306_44	NS(=O)(=O)c1ccccc1C(=O)[O-]	active	15165.2	15701.1	16171.3	18306.4	19916.4	-4.9	0.458	0.357	0.395	0.533	0.488	0.368
AMPC	ZINC25667118_661	O=S(=O)([O-])c1ccc(O)c(/C=N\c2ccccc2)c1	decoy	16199.1	16551.4	17112.7	18639.7	20190.5	-5.7	0.497	0.463	0.568	0.374	0.369	0.383
AMPC	ZINC12428717_1585	O=C1NN(c2cccc(Cl)c2)C(=O)/C1=C\c1ccc(O)c([N+](=O)[O-])c1	decoy	16207.9	16526.3	16969.5	18513.0	20221.4	-5.4	0.516	0.366	0.59	0.357	0.336	0.37
AMPC	ZINC49988002_1816	Cc1cccc(N(C)CC(=O)c2ccc(O)c(O)c2)c1	decoy	16227.3	16567.7	16695.6	18364.1	20608.3	-4.3	0.409	0.354	0.356	0.351	0.22	0.32
AMPC	ZINC60775457_847	N#C/C(C(=O)Nc1ccccn1)=C(\[O-])c1ccn(-c2ccccc2)n1	decoy	15776.5	16144.3	16381.2	18802.1	20159.1	-3.5	0.294	0.385	0.327	0.402	0.235	0.322
AMPC	ZINC03188134_1452	O=C([N-]/N=C/c1c(Cl)nc2ccccn12)c1cc(=O)[nH]c(=O)[nH]1	decoy	16791.0	17034.6	17368.5	19452.3	21053.3	-6	0.476	0.605	0.451	0.371	0.431	0.385
AMPC	ZINC13597626_2885	Cc1[nH]nc(O)c1/C=N/Cc1cccnc1	decoy	15213.7	15453.3	16071.2	18030.3	19671.0	-5.4	0.404	0.377	0.748	0.576	0.487	0.37
AMPC	ZINC62279608_842	Cc1cccc(OCc2c(C(=O)[O-])nnn2CC(=O)[O-])c1C	decoy	15577.2	15903.7	16766.7	18847.2	20553.5	-5.2	0.467	0.533	0.405	0.538	0.45	0.326
AMPC	ZINC40375919_1841	Cc1ccc(CNc2nc3ncc4c(c3c(=O)[nH]2)CCC4=O)cc1	decoy	15956.4	16314.9	16725.8	18758.9	20572.4	-6.5	0.514	0.524	0.487	0.433	0.569	0.439
AMPC	ZINC02535178_2497	Cc1cc(C(F)(F)F)nn1C(C)(C)C(=O)[O-]	decoy	16210.0	16510.9	16884.6	18344.1	19907.8	-5.9	0.464	0.407	0.417	0.399	0.475	0.369
AMPC	ZINC70107491_1725	C[C@H](CC1CC1)NC(=O)N1CC[C@@](C(=O)[O-])(C(F)(F)F)C1	decoy	15743.3	16237.7	16797.7	18285.7	19818.6	-5.5	0.447	0.457	0.391	0.384	0.436	0.363
AMPC	ZINC58037544_1041	Cc1cccc(C)c1OCc1nc(=O)cc(CC(=O)[O-])[nH]1	decoy	16792.1	17127.9	17666.0	19315.8	20754.2	-6.5	0.527	0.512	0.651	0.459	0.485	0.445
AMPC	ZINC37566348_463	O=c1[nH]nc(NC[C@@H]2Cc3ccccc32)c(=O)[nH]1	decoy	16885.5	17235.0	17647.5	19476.2	21136.6	-5.4	0.481	0.457	0.432	0.264	0.416	0.37
AMPC	ZINC00124470_238	CSC1=C(C#N)[C@@](O)(c2cccs2)[N-]C(C(F)(F)F)=N1	decoy	15827.6	16308.6	16682.9	18443.0	20369.8	-5.5	0.447	0.573	0.637	0.446	0.421	0.364
AMPC	ZINC04969657_963	CC[C@@H](C(=O)Nc1cc(Cl)ccc1C)n1nnc(C(=O)[O-])c1C(=O)[O-]	decoy	15418.9	15954.2	16705.9	19070.2	20621.8	-5.7	0.497	0.533	0.575	0.427	0.515	0.37
AMPC	ZINC54295146_1759	Cc1nc(C)c(C(=O)N2CCC[C@H](CC(=O)[O-])C2)s1	decoy	16372.6	16647.9	16915.4	18385.4	20366.0	-5.8	0.419	0.469	0.42	0.37	0.431	0.372
AMPC	ZINC22591123_2457	C[C@@]1([P@@](=O)([O-])O)c2ccccc2O[P@@]1(=O)[O-]	decoy	14955.0	15485.7	16146.1	18378.8	20019.9	-6.9	0.549	0.559	0.728	0.707	0.564	0.42
AMPC	ZINC36890169_1889	COCC/C([O-])=C\C(=O)c1ccc(F)c(Cl)c1	decoy	16061.3	16657.4	17358.3	19038.7	20646.7	-6	0.468	0.493	0.426	0.351	0.369	0.401
AMPC	ZINC00124493_134	COc1ccc([C@@]2(O)[N-]C(C(F)(F)F)=NC(SC)=C2C#N)cc1	decoy	15205.2	15735.5	16303.7	17888.9	19999.5	-5.8	0.437	0.564	0.616	0.538	0.435	0.364
AMPC	ZINC67432055_1418	Cc1ccnc([C@@H](NC(=O)c2cc(=O)c([O-])co2)C2CC2)c1	decoy	16365.3	16794.5	17178.3	19220.0	20987.4	-6	0.468	0.603	0.453	0.324	0.475	0.39
AMPC	ZINC44383519_2373	CC1(C)COCCN1S(=O)(=O)CC(=O)[O-]	decoy	15418.6	16098.6	16736.8	18620.8	20618.7	-5.8	0.497	0.501	0.433	0.48	0.479	0.363
AMPC	ZINC09187207_928	O=C([O-])c1cc(C(=O)[O-])cc(-c2ccc(/C=c3\sc4nc5ccccc5n4c3=O)o2)c1	decoy	16596.4	16873.9	17257.8	19347.7	20681.2	-6	0.468	0.44	0.479	0.393	0.431	0.395
AMPC	ZINC28965010_1604	CC(=O)[N-]S(=O)(=O)c1ccc(/N=C/C2=C([O-])CC(C)(C)CC2=O)cc1	decoy	15710.5	16420.2	16872.1	19133.7	20732.4	-3.2	0.288	0.315	0.317	0.347	0.347	0.303
AMPC	ZINC71602075_551	NC(=O)c1ccc(/N=N\c2c(CC(=O)[O-])nc3c(O)cccn23)cc1	decoy	15871.1	16188.3	16700.3	18555.2	20351.0	-6.5	0.514	0.538	0.49	0.462	0.488	0.431
AMPC	ZINC65043611_1057	COCc1nc(/C([O-])=C(/C#N)C(=O)Nc2ccccc2Cl)cs1	decoy	16875.6	17268.3	17587.7	19177.7	21036.9	-4.5	0.409	0.382	0.443	0.265	0.403	0.32
AMPC	ZINC29355680_973	COc1ccc(C(=O)Nc2nc(-c3ccc(CNC(C)=O)o3)cs2)c(O)c1	decoy	16160.0	16302.9	16765.7	18687.6	20326.4	-6	0.468	0.44	0.432	0.455	0.364	0.39
AMPC	ZINC69401891_1776	N#Cc1ccc(F)cc1C[N@H+]1CCCCC[C@@H]1C(=O)[O-]	decoy	16921.5	17339.7	18029.4	19747.3	21309.1	-4.4	0.384	0.388	0.367	0.381	0.348	0.389
AMPC	ZINC08830348_2339	NC1=NC(=O)S/C1=C\c1ccc(O)cc1	decoy	17018.1	17438.3	17897.2	19476.7	21029.8	-4.2	0.366	0.329	0.379	0.244	0.285	0.338
AMPC	ZINC29319061_882	COc1cccc(-c2cc(Cl)cc(C(=O)[N-]c3nn[nH]n3)n2)c1	decoy	15453.6	16019.9	16363.6	18368.8	20263.0	-5.5	0.447	0.539	0.391	0.478	0.391	0.363
AMPC	ZINC64681572_2223	COCCOCC/C([O-])=C(\C#N)C(=O)Nc1ccccc1F	decoy	16174.5	16756.4	17126.6	19332.2	20823.6	-5.5	0.394	0.479	0.423	0.357	0.474	0.37
AMPC	ZINC37464953_1381	C[C@@H]1CCc2c(sc([N-]S(=O)(=O)CC(=O)[O-])c2C#N)C1	decoy	15344.7	15744.0	16402.6	18712.6	20209.3	-5.4	0.372	0.452	0.374	0.508	0.49	0.275
AMPC	ZINC49590201_2472	Cc1ccc2[nH]c([O-])c(C3=NC(=S)[N-]C3=O)c2c1	decoy	16441.2	16654.6	17063.6	19296.2	20938.3	-5.7	0.497	0.539	0.568	0.356	0.512	0.37
AMPC	ZINC66589167_1004	O=C(CC1CCCCC1)NNS(=O)(=O)c1cc2c(c(C(=O)[O-])c1)OCCO2	decoy	16019.6	16401.6	16804.6	18876.5	20439.1	-4.9	0.458	0.4	0.524	0.413	0.357	0.351
AMPC	ZINC62925577_2026	CCC[C@@]1(C(=O)[O-])CCN(C(=O)N2CCC[C@@H](CC)C2)C1	decoy	16410.0	16611.1	17065.3	19102.0	20643.2	-5.9	0.454	0.469	0.434	0.374	0.431	0.364
AMPC	ZINC62876757_2884	CNC(=O)C[N@H+]1CCC[C@@](C)(C(=O)[O-])C1	decoy	16620.9	17182.4	17750.9	19119.5	20031.6	-4.5	0.406	0.384	0.376	0.294	0.449	0.327
AMPC	ZINC53108014_1089	CC1CCN(S(=O)(=O)N[C@]2(CO)CC[C@H](C)CC2)CC1	decoy	16024.8	16420.9	16835.5	18823.9	20055.1	-6.1	0.507	0.509	0.476	0.42	0.374	0.378
AMPC	ZINC28872309_814	COc1ccccc1-n1cnnc1SCC(=O)c1ccc(O)cc1O	decoy	15762.2	16170.3	16820.3	18839.2	20155.4	-5.2	0.439	0.396	0.434	0.498	0.35	0.318
AMPC	ZINC13126571_565	Cn1c([S-])nnc1-c1cc(Br)ccc1O	decoy	14815.6	15401.3	16181.3	18095.2	19626.1	-4.4	0.381	0.351	0.375	0.525	0.295	0.329
AMPC	ZINC70617760_2795	CC(C)OC(=O)N1CCC[C@]1(C)C(=O)[O-]	decoy	16064.1	16304.0	16758.0	17847.5	19519.4	-5.5	0.447	0.449	0.395	0.393	0.444	0.39
AMPC	ZINC05959428_1582	CCOc1ccc([C@@H](C[N+](=O)[O-])c2c(C)[nH]n(-c3ccccc3)c2=O)cc1	decoy	15735.0	16025.3	16501.6	18523.8	20375.1	-4.9	0.458	0.394	0.392	0.405	0.421	0.351
AMPC	ZINC13121825_1050	Cc1ccc(O)c(-c2cc(C(=O)Nc3cccnc3)[nH]n2)c1	decoy	16561.7	16928.9	17353.5	19236.3	20983.1	-6.7	0.544	0.596	0.562	0.454	0.525	0.461
AMPC	ZINC68301457_285	N#C/C(=C/c1ccc2ncccc2c1)C(=O)Nc1ccc(C(=O)[O-])cc1	decoy	16308.3	16738.0	17188.9	19195.6	20910.7	-4.8	0.469	0.416	0.402	0.311	0.37	0.399
AMPC	ZINC01237102_2017	Fc1ccccc1/C=N\n1c([S-])nnc1-c1ccncc1	decoy	16531.5	16987.1	17396.0	18748.5	20592.2	-4.6	0.428	0.423	0.362	0.32	0.339	0.32
AMPC	ZINC20089055_2704	CC[C@@H](C)CNc1cccc2c(=O)[n-][nH]c(=O)c12	decoy	15004.3	15310.8	15895.2	17946.5	19858.1	-6.3	0.514	0.491	0.697	0.609	0.475	0.369
AMPC	ZINC09046013_734	CCCc1cc([O-])n2nc([N-]C(=O)COc3ccc(Cl)cc3)nc2n1	decoy	15512.9	15913.4	16161.2	18439.7	20328.8	-7.1	0.613	0.641	0.617	0.598	0.452	0.488
AMPC	ZINC08726141_1838	COc1ccccc1C(=O)Nc1n[nH]c(-c2ccc(F)cc2)n1	decoy	16566.5	16894.2	17421.0	19000.0	20573.4	-5.4	0.404	0.38	0.379	0.36	0.384	0.316
AMPC	ZINC31933808_862	CC(C)c1nnc(NC(=O)Cn2cccc2/C=C/C(=O)[O-])s1	decoy	16303.8	16740.6	17374.3	18666.9	20555.0	-4.9	0.458	0.457	0.525	0.341	0.353	0.351
AMPC	ZINC04661268_2091	O=C([O-])/C=C/C(=O)NC1CCCCCC1	decoy	16425.0	16838.4	17455.3	19021.3	20594.0	-5.7	0.435	0.449	0.406	0.334	0.485	0.367
AMPC	ZINC70735608_2077	Cc1cc(O)ccc1[N-]S(=O)(=O)C(F)F	decoy	15073.4	15569.3	15851.5	18079.4	19911.3	-5.8	0.419	0.469	0.414	0.589	0.483	0.376
AMPC	ZINC40259028_1804	O=c1[nH]c2ccc([C@H](O)Cc3ccccc3Cl)cc2o1	decoy	15589.7	15798.6	16068.7	18258.1	20046.2	-6.7	0.544	0.492	0.562	0.527	0.494	0.461
AMPC	ZINC45929952_423	COc1c(C)c(C(=O)[O-])nn1C	decoy	16964.6	17378.6	18039.6	19712.4	21084.2	-5.6	0.47	0.457	0.407	0.308	0.482	0.375
AMPC	ZINC37588524_2253	O=C([O-])CN(C(=O)c1ccc[nH]c1=O)C1CC1	decoy	15685.9	16095.8	16712.8	18659.5	20194.1	-5.7	0.435	0.419	0.556	0.413	0.431	0.363
AMPC	ZINC68973815_196	O=C(NCc1ccc(-c2nnn[n-]2)cc1)c1ccc(SC(F)F)cc1	decoy	16176.7	16773.3	17100.3	18920.3	20720.7	-4.9	0.452	0.388	0.417	0.327	0.357	0.348
AMPC	ZINC01790350_1270	COc1ccc(C(=O)[N-]C2=NN3C(=NC(c4ccccc4)=C[C@@H]3c3ccccc3)N2)cc1	decoy	16459.7	16844.0	17295.0	19060.4	21106.3	-4.7	0.445	0.372	0.386	0.299	0.471	0.32
AMPC	ZINC05488223_1589	COc1ccc([C@@H](C[N+](=O)[O-])c2c(C)[nH]n(-c3ccccc3)c2=O)cc1	decoy	15892.2	16092.2	16645.3	18525.9	20310.5	-5	0.468	0.389	0.395	0.433	0.421	0.351
AMPC	ZINC57743017_910	N#C/C(C(=O)Nc1ccccn1)=C(/[O-])C1=NO[C@@H](c2ccccc2)C1	decoy	16683.0	16969.3	17389.2	19507.0	21138.1	-6.1	0.457	0.588	0.486	0.369	0.455	0.407
AMPC	ZINC71257465_1525	Cc1nc(C(=O)NCC(=O)[O-])c(O)c2ccc(Oc3ccccc3)cc12	decoy	16213.4	16446.3	16789.4	18970.7	20237.2	-5.6	0.49	0.356	0.416	0.37	0.485	0.37
AMPC	ZINC41881534_2357	CC[C@H]1COCC[N@@H+]1[C@]1(C(=O)[O-])CCSC1	decoy	16232.6	16454.8	16873.6	18534.5	19893.5	-4.3	0.395	0.345	0.354	0.354	0.387	0.32
AMPC	ZINC49581316_642	Cc1ccc(Cl)c2c(C3=NC(=S)[N-]C3=O)c([O-])[n-]c12	decoy	16788.7	17052.4	17339.2	19535.5	21214.4	-5.5	0.404	0.539	0.373	0.308	0.484	0.362
AMPC	ZINC32074723_1330	CNC(=O)c1cccc(/N=C/c2cccc(OC)c2O)c1C	decoy	16407.3	16632.5	17110.8	19162.8	20872.1	-4.1	0.437	0.358	0.403	0.364	0.216	0.32
AMPC	ZINC68610301_194	Cc1ccc(C(=O)Nc2ccc3c(c2)CCCN3C)cc1[N-]S(C)(=O)=O	decoy	15937.6	16503.3	16767.6	17854.3	20615.0	-4.5	0.409	0.384	0.354	0.361	0.449	0.32
AMPC	ZINC55142098_379	O=C1C[C@H](Nc2cnc3ccccc3c2)C(=O)N1	decoy	15039.9	15360.8	15678.0	18149.6	20048.0	-5.5	0.447	0.393	0.421	0.601	0.37	0.383
AMPC	ZINC49446457_2054	COCCCNC(=O)c1c(O)cc(F)cc1F	decoy	14394.5	14915.5	15290.6	17416.9	19799.7	-6.2	0.478	0.379	0.57	0.711	0.441	0.374
AMPC	ZINC16777412_970	O=C([O-])CCc1nnc(SCC(=O)Nc2cc(Cl)cc(Cl)c2)[n-]c1=O	decoy	16525.8	16940.1	17443.0	19266.9	20482.4	-5	0.461	0.373	0.413	0.37	0.477	0.369
AMPC	ZINC15012796_2460	COc1cc(Cl)cc(/C=C2\NC(=O)NC2=O)c1O	decoy	15943.0	16328.4	16710.8	18559.5	19784.3	-5.4	0.372	0.356	0.557	0.371	0.304	0.345
AMPC	ZINC44264492_2308	Nc1cnn(Cc2nc3ncccc3[nH]2)c1	decoy	16022.9	16290.8	16784.7	18757.9	20363.8	-5.9	0.454	0.469	0.46	0.396	0.431	0.364
AMPC	ZINC30651455_1365	Cn1c([O-])c2ccc(C(=O)NC(C3CC3)C3CC3)cc2nc1=S	decoy	15122.1	15462.3	16169.9	18423.0	19923.1	-5.9	0.403	0.402	0.473	0.548	0.431	0.373
AMPC	ZINC38187871_675	Cc1ccc2nc(/N=C(\N)NC=C3C(=O)[N-]C(=O)[N-]C3=O)nc(C)c2c1	decoy	16433.2	16850.9	17676.2	19528.6	20782.9	-6.1	0.502	0.405	0.451	0.389	0.477	0.409
AMPC	ZINC35123084_1791	C[C@H]1CCC[C@@H](NC(=O)CC2(C(=O)[O-])CCCC2)[C@@H]1C	decoy	15976.2	16302.5	16587.5	18395.8	19814.7	-5.4	0.404	0.377	0.379	0.374	0.489	0.355
AMPC	ZINC49049147_1446	C[C@@H](C(=O)[O-])S(=O)(=O)Nc1cc2c(cc1F)CCC(=O)N2	decoy	15526.3	15861.1	16113.7	18115.2	20172.1	-6.1	0.467	0.454	0.568	0.443	0.376	0.378
AMPC	ZINC17878987_539	NC1=NC(=O)[C@@H]([C@@]2(O)C(=O)N(Cc3cccs3)c3ccccc32)S1	decoy	14832.2	15389.6	15793.9	18040.7	19819.7	-6.9	0.55	0.559	0.553	0.752	0.482	0.461
AMPC	ZINC31258158_1067	Cc1nc(C)c(CC(=O)NCC2(c3ccccc3)CC2)c(=O)[nH]1	decoy	15573.9	15968.2	16586.4	18282.9	19645.4	-5.4	0.516	0.393	0.585	0.416	0.484	0.37
AMPC	ZINC67244673_1612	CS[C@H](C)c1cccc(NS(=O)(=O)c2ccc([O-])c([N+](=O)[O-])c2)c1	decoy	15693.8	16058.0	16882.1	18633.1	20461.5	-4.7	0.419	0.423	0.362	0.502	0.348	0.315
AMPC	ZINC52903183_1817	N#Cc1c(Cl)cccc1N[C@H]1CC[C@H](C(=O)[O-])CC1	decoy	16698.1	17019.2	17622.2	19106.6	20271.3	-5.9	0.507	0.372	0.444	0.427	0.364	0.369
AMPC	ZINC49820835_2520	O=C([O-])C1(C[NH+]2CCOCC2)CCCCC1	decoy	15240.3	15511.6	16066.7	18056.3	19577.2	-5	0.461	0.457	0.413	0.565	0.438	0.323
AMPC	ZINC69620970_288	C[C@H](Oc1cccc(/C=C(/C#N)C(=O)Nc2ccccc2)c1)C(=O)[O-]	decoy	16519.4	16838.0	16934.0	18702.5	20339.0	-4.2	0.366	0.363	0.396	0.282	0.415	0.32
AMPC	ZINC48796446_1543	O=Cc1cccc(Br)c1OCc1nc2ccsc2c(=O)[nH]1	decoy	16275.1	16520.4	16966.7	18769.1	20636.8	-4.9	0.452	0.4	0.395	0.353	0.43	0.348
AMPC	ZINC55324369_571	CC(C)(C)C/C([O-])=C(/C#N)C(=O)Nc1ccc(F)cc1	decoy	16180.7	16717.4	17048.0	18462.5	20149.9	-6	0.483	0.474	0.564	0.377	0.354	0.366
AMPC	ZINC16916242_954	CCOc1cc(/C=C2/SC([N-]c3ccc(F)cc3)=NC2=O)ccc1OCC(=O)[O-]	decoy	15167.2	15631.5	16263.5	17948.7	20183.2	-5	0.464	0.401	0.425	0.584	0.43	0.351
AMPC	ZINC39334766_469	[NH3+][C@@H]1SC2=C(CCCC2)[C@@H]1c1nnn[n-]1	decoy	17255.2	17611.7	17986.9	19726.6	21402.4	-3.4	0.362	0.312	0.294	0.371	0.301	0.38
AMPC	ZINC13145928_11	CC(C)c1nc2ccc(C(=O)c3ccccc3O)cc2c(=O)[nH]1	decoy	16516.3	16826.5	17320.6	19274.2	20730.3	-6.1	0.502	0.484	0.569	0.382	0.374	0.355
AMPC	ZINC20344141_2831	Cc1cc(=O)[nH]c(/N=C(\N)N2CCC[C@@H](C)C2)n1	decoy	16341.7	16716.6	17085.1	18160.4	19361.1	-5.6	0.49	0.377	0.561	0.36	0.505	0.377
AMPC	ZINC57735716_170	CC(C)(CNC(=O)C(=O)Nc1c(F)cccc1F)c1ccc2c(c1)OCO2	decoy	15620.7	16005.6	16510.7	18923.4	20362.3	-5.7	0.435	0.391	0.406	0.463	0.439	0.37
AMPC	ZINC19850121_1590	O=C([O-])COc1ccccc1/C=N/n1c(C2CCCCC2)n[nH]c1=S	decoy	16507.7	16981.4	17603.5	19193.8	20847.1	-4.5	0.406	0.332	0.354	0.321	0.449	0.341
AMPC	ZINC58386988_2678	C[C@@H](C(=O)[N-]c1ncn[nH]1)n1cccn1	decoy	15483.5	15999.7	16431.8	18591.1	20339.2	-6.3	0.514	0.498	0.468	0.494	0.449	0.409
AMPC	ZINC70881175_1423	CSc1nc([O-])c(C(=O)N[C@@H]2CC[N@@H+](C(C)C)C2)cc1C#N	decoy	15991.5	16250.4	16432.8	18711.5	20069.8	-4.5	0.409	0.384	0.358	0.344	0.403	0.335
AMPC	ZINC20156273_4	Cc1cc(C)cc(-n2c(=S)[nH]cc(C(=O)[O-])c2=O)c1	decoy	16769.7	17277.6	17700.5	19541.1	21304.6	-4.7	0.422	0.423	0.472	0.286	0.425	0.365
AMPC	ZINC43413961_1951	O=C([O-])CC1(CN2CCCNC2=O)CCCCC1	decoy	16405.8	16725.3	16914.8	18730.3	20597.7	-6.2	0.472	0.606	0.474	0.437	0.435	0.407
AMPC	ZINC36973147_1024	CCc1ccc(C(=O)Nc2nc(CC(=O)[O-])cs2)s1	decoy	15548.9	15862.5	16498.6	18491.7	20022.4	-5.9	0.454	0.465	0.539	0.462	0.367	0.333
AMPC	ZINC69980199_2390	O=C([O-])[C@@H]1CCCCN1C(=O)[C@H]1CCSC1	decoy	16023.7	16621.3	17155.5	18875.0	20289.5	-5.7	0.435	0.501	0.411	0.359	0.485	0.377
AMPC	ZINC39949016_2201	CC1(C)C[C@@H]2C[C@@](C)(CN2C(=O)CS[C@@H](CC(=O)[O-])C(=O)[O-])C1	decoy	15922.1	16425.6	17194.2	19295.8	20706.0	-5.1	0.467	0.457	0.419	0.397	0.487	0.379
AMPC	ZINC61591357_2586	Cc1ncc(Cn2c([S-])n[nH]c2=O)s1	decoy	15625.1	15977.1	16321.6	18270.0	20167.8	-5.4	0.516	0.469	0.576	0.416	0.416	0.37
AMPC	ZINC71343899_1114	Cc1cccnc1C[NH2+]Cc1nc2ccsc2c(=O)[nH]1	decoy	17355.5	17790.3	18249.6	19881.6	21528.4	-5.3	0.474	0.449	0.533	0.532	0.245	0.351
AMPC	ZINC18164784_428	c1cncc(-c2n[nH]c(-c3ccncc3)n2)c1	decoy	15939.5	16285.1	16863.2	18255.6	20143.1	-4	0.34	0.319	0.363	0.415	0.228	0.32
AMPC	ZINC37629953_2104	C[C@@H]1CCC[C@@H](C[P@@](=O)([O-])O)C1	decoy	16507.7	16970.5	17168.4	19075.1	20883.2	-5	0.468	0.457	0.419	0.312	0.49	0.379
AMPC	ZINC06444995_2331	Nc1ccc(-c2nc[nH]c2[N+](=O)[O-])cc1	decoy	17059.7	17566.5	18197.4	19846.7	21331.4	-4.4	0.361	0.32	0.385	0.296	0.229	0.376
AMPC	ZINC48279979_984	Cc1ccc(Nc2nc3c(c(=O)[nH]c(=O)n3C)n2CC(=O)[O-])cc1C	decoy	14603.0	15114.2	16204.3	18734.8	20294.7	-6.3	0.514	0.541	0.661	0.766	0.441	0.406
AMPC	ZINC39238120_2864	C[C@@H]1CCCC[C@]1(O)C(=O)[O-]	decoy	16010.0	16540.4	17074.2	18127.3	20066.7	-5.8	0.437	0.463	0.423	0.392	0.487	0.377
AMPC	ZINC05348639_1631	CSc1ccc([C@@H]2C3=C(CCCC3=O)Nc3nc(C(=O)[O-])nn32)cc1	decoy	16028.9	16241.1	16777.8	18105.5	19782.9	-6.4	0.511	0.508	0.686	0.426	0.447	0.41
AMPC	ZINC71723437_2238	CC(C)C(=O)N(CCC(=O)[O-])c1ccc(CC(=O)[O-])cc1	decoy	15616.9	16333.5	16908.7	18733.5	20644.6	-4	0.389	0.326	0.377	0.403	0.481	0.336
AMPC	ZINC47361256_1298	Cc1[nH]c2ccccc2c1/C([O-])=C(/C#N)C(=O)c1ccoc1	decoy	17018.9	17449.9	17960.8	19667.9	21268.0	-4.7	0.419	0.38	0.485	0.266	0.345	0.393
AMPC	ZINC52879749_2213	CCCCN(C)S(=O)(=O)N[C@](C)(C(=O)[O-])c1ccccc1	decoy	16226.0	16502.2	16774.3	18432.8	19779.1	-4.2	0.408	0.384	0.387	0.348	0.455	0.399
AMPC	ZINC71649694_1325	COc1cc(C)c(Cl)cc1-c1cc(C(=O)[O-])cc(=O)[nH]1	decoy	15480.3	16018.1	16623.1	18544.9	20328.5	-5.6	0.49	0.457	0.616	0.415	0.404	0.37
AMPC	ZINC04552279_2343	CSc1nc2[nH]c(=O)[nH]c([O-])c-2n1	decoy	15567.9	15793.7	15942.8	17796.4	19957.6	-5.7	0.484	0.457	0.556	0.475	0.358	0.377
AMPC	ZINC43130488_419	CC1CCN(C(=O)Nc2nncs2)CC1	decoy	16374.4	16700.3	16951.5	18622.2	20226.3	-5.5	0.447	0.457	0.584	0.342	0.436	0.364
AMPC	ZINC59248685_889	C[C@@H](Oc1ccc(/C=N/c2cc([N+](=O)[O-])ccc2O)cc1)C(=O)[O-]	decoy	16251.3	16616.9	17240.4	19142.6	20700.6	-4.6	0.428	0.397	0.386	0.329	0.406	0.335
AMPC	ZINC58037354_1040	O=C([O-])Cc1cc(=O)nc(Cc2c(F)cccc2Cl)[nH]1	decoy	16524.5	17019.4	17483.8	19277.6	20329.9	-5.8	0.481	0.372	0.47	0.318	0.43	0.365
AMPC	ZINC63855229_2888	C=C(Cl)CSC1=NC(=O)CC(N)=N1	decoy	17037.3	17474.3	18073.3	19673.1	21316.8	-4.8	0.508	0.449	0.404	0.289	0.484	0.352
AMPC	ZINC05521376_1191	Cn1c2nc(=S)n(C[C@H](O)COc3ccc(Cl)cc3)c-2c([O-])[n-]c1=O	decoy	15521.7	15782.8	16165.2	18078.6	19525.1	-7.2	0.66	0.665	0.856	0.592	0.474	0.454
AMPC	ZINC36369942_867	Cc1c(CC(=O)[O-])c(=O)oc2cc(OCc3ccc(C(=O)[O-])o3)ccc12	decoy	16040.7	16658.1	17282.3	19255.2	20796.9	-7.4	0.669	0.655	0.687	0.636	0.505	0.521
AMPC	ZINC49045454_628	C[C@H](C(=O)[O-])S(=O)(=O)[N-]c1cccc2c(=O)[nH][n-]c(=O)c12	decoy	14786.3	15398.9	16186.1	17207.1	19304.1	-6.4	0.463	0.455	0.577	0.591	0.491	0.371
AMPC	ZINC44496871_432	Cn1cc(-c2ccc(=O)[n-]n2)cn1	decoy	16045.6	16438.8	16537.1	18367.6	20483.9	-5.4	0.404	0.457	0.379	0.408	0.474	0.362
AMPC	ZINC70184268_2488	O=C([O-])CONC(=O)[C@H]1CCCO1	decoy	15624.0	15997.2	16564.6	18596.9	20367.2	-5.1	0.464	0.458	0.413	0.516	0.488	0.323
AMPC	ZINC12653123_608	CC(C)=C[C@H]1C=C(C)[C@H](C)[C@@H](C(=O)[O-])[C@H]1C(=O)[O-]	decoy	16229.9	16496.7	16984.4	18515.4	20060.8	-5.5	0.447	0.457	0.395	0.369	0.496	0.302
AMPC	ZINC57307439_2426	CO[C@H](C)C(=O)Nc1nnc(C(F)(F)F)[n-]1	decoy	17108.7	17691.2	18196.3	19876.2	21515.3	-4.4	0.381	0.453	0.345	0.43	0.487	0.283
AMPC	ZINC68220013_902	Cn1c(=O)cc(C(=O)[N-]c2nc(-c3ccccn3)n[n-]2)c2ccccc21	decoy	15905.0	16222.7	16541.5	18924.3	20660.6	-6.3	0.435	0.6	0.474	0.43	0.441	0.411
AMPC	ZINC65650536_138	N#C/C(C(=O)CCCOc1ccc(F)cc1F)=C(/[O-])Nc1ccccc1F	decoy	16291.4	16611.3	16992.6	18838.8	20382.7	-4.8	0.458	0.408	0.4	0.338	0.43	0.351
AMPC	ZINC31996019_618	CC(C)(C(=O)[O-])c1ccc(-c2ccc(O)c3ncccc23)cc1	decoy	16448.0	16819.7	17245.1	18945.8	20234.5	-5.3	0.424	0.428	0.399	0.326	0.485	0.351
AMPC	ZINC71474409_599	O=C([O-])c1cnn2c([O-])c(CC(F)(F)F)c(=O)[n-]c12	decoy	16842.8	17197.2	17677.7	19584.0	21222.1	-6.6	0.526	0.535	0.492	0.371	0.458	0.282
AMPC	ZINC16853093_1022	Cc1nc(/C=C/c2ccccc2)c([C@H](C(=O)[O-])c2ccccc2)c(=O)[nH]1	decoy	16144.3	16671.4	16994.5	18604.0	20454.8	-4.3	0.329	0.354	0.402	0.364	0.405	0.331
AMPC	ZINC71181695_1971	C[C@@H]1CCCC[C@H]1CNc1cnc(C(=O)[O-])cn1	decoy	16309.4	16658.3	17412.4	19308.3	20304.2	-4.6	0.403	0.386	0.358	0.294	0.459	0.389
AMPC	ZINC66941563_1416	Cc1ccc(NC(=O)[C@H]2CCOC2)cc1[N-]S(C)(=O)=O	decoy	15891.4	16395.5	16820.3	18775.3	20369.8	-5.3	0.483	0.567	0.405	0.389	0.502	0.363
AMPC	ZINC36089901_1303	COc1ccc(/C=C(/C#N)c2nc3cc(C)ccc3[nH]2)cc1O	decoy	16570.1	16937.6	17191.5	18967.0	20871.6	-4.2	0.366	0.329	0.379	0.347	0.362	0.32
AMPC	ZINC36288312_1695	C[C@H]1C[C@H](C)CN(S(=O)(=O)Nc2ccc3c(c2)CCN3)C1	decoy	15158.3	15415.4	15792.2	18344.4	19600.2	-5.3	0.424	0.401	0.589	0.548	0.345	0.348
AMPC	ZINC19944267_126	COc1ccccc1NC1=N[C@H](c2ccccc2)N2C([O-])=CC(C)=NC2=N1	decoy	16131.6	16441.9	16736.5	18519.0	19987.9	-5.1	0.456	0.457	0.529	0.35	0.477	0.351
AMPC	ZINC71475015_907	Cc1nn2c([O-])c(CCOc3ccccc3)c(=O)[n-]c2c1C[NH+](C)C	decoy	16417.0	16929.9	17312.5	19190.3	20484.2	-5.7	0.435	0.533	0.406	0.375	0.439	0.383
AMPC	ZINC49592458_2420	O=C([O-])/C=C/c1cccc(NC(=O)[C@H]2CCOC2)n1	decoy	16042.4	16310.7	16832.5	18090.3	20216.4	-4.2	0.366	0.353	0.379	0.367	0.362	0.343
AMPC	ZINC40733712_2113	CC(C)(C)[C@H]1CC[C@@](O)(C(=O)[O-])CC1	decoy	16309.5	16600.2	17147.4	18781.7	20789.4	-5.4	0.516	0.475	0.44	0.367	0.416	0.396
AMPC	ZINC50679468_168	CC(C)(C)C(=O)N1CCC(C(=O)[C@@H](C#N)C(=O)NC2CCCCC2)CC1	decoy	15504.9	15886.1	16382.7	18020.3	20118.2	-5.4	0.481	0.377	0.432	0.442	0.49	0.335
AMPC	ZINC70568619_2893	C#CC[NH2+][C@@]1(C(=O)[O-])CCCC[C@@H]1CC	decoy	16607.3	16949.6	17460.4	19438.6	21009.6	-4	0.34	0.365	0.318	0.289	0.254	0.341
AMPC	ZINC08112078_290	COC(=O)/C([O-])=C1/C(C)=NC(=S)N[C@@H]1c1c(F)cccc1Cl	decoy	16030.9	16379.6	16633.4	18475.2	19807.5	-4.5	0.406	0.414	0.413	0.388	0.311	0.371
AMPC	ZINC68586829_1366	C[C@H]1CC[C@H](NC(=O)N2CCC[C@H](CC(=O)[O-])C2)C[C@@H]1C	decoy	15195.2	15389.7	16192.8	18400.4	19982.7	-5.7	0.497	0.403	0.431	0.572	0.515	0.37
AMPC	ZINC61824672_1348	CC(C)(CC(=O)[O-])Cc1nc2ncc(Br)cc2[nH]1	decoy	15036.8	15381.9	15651.2	17796.7	19718.7	-5.1	0.467	0.396	0.589	0.621	0.484	0.351
AMPC	ZINC04218938_2498	O=C([O-])Cc1cc(Cl)c2c(c1)OCCCO2	decoy	15729.4	16323.2	16982.8	18544.9	20281.0	-5.8	0.419	0.399	0.398	0.448	0.476	0.364
AMPC	ZINC16957149_2088	CC1(C)CC(=O)C=C(NCCc2cnc[nH]2)C1	decoy	16792.8	17315.1	17890.2	19689.2	21208.7	-6.2	0.511	0.509	0.48	0.391	0.455	0.409
AMPC	ZINC12374677_1482	O=c1[nH]c(/C=C/c2c[nH]nc2-c2ccc(F)cc2)nc([O-])c1[N+](=O)[O-]	decoy	16536.4	16869.3	17632.9	19417.8	20855.9	-5.5	0.431	0.376	0.398	0.363	0.341	0.385
AMPC	ZINC70509002_2443	CNC(=O)CN1C(=O)NC(=O)C12CCCCC2	decoy	15371.7	15673.4	16126.0	18149.4	19736.9	-5.9	0.481	0.41	0.433	0.457	0.483	0.359
AMPC	ZINC39579331_164	CCCCN1C(=O)[C@@H](c2nc3ccccc3c(=O)[nH]2)[C@@H](O)c2ccccc21	decoy	16023.9	16000.5	16230.1	18411.4	20105.5	-4.8	0.508	0.41	0.513	0.423	0.471	0.425
AMPC	ZINC33587257_925	CSc1ccc([C@H](C[N+](=O)[O-])c2c(C)[nH]n(-c3ccccc3)c2=O)cc1	decoy	16792.9	17247.3	17589.1	19246.9	20863.6	-4	0.389	0.334	0.391	0.212	0.374	0.32
AMPC	ZINC39886744_1469	COc1ccc([C@@H]2c3sc([S-])nc3S[C@@H]3C(=O)N(C(N)=O)C(=O)[C@@H]32)cc1	decoy	15633.8	16220.5	16716.4	18357.1	20459.4	-4.7	0.445	0.549	0.478	0.493	0.391	0.311
AMPC	ZINC67528616_190	Cc1ccc([C@@H](C)NC(=O)C(=O)Nc2ccc(-n3cccn3)c(Cl)c2)cc1	decoy	16298.1	16703.9	17186.9	18997.9	20861.4	-5.4	0.404	0.475	0.423	0.314	0.421	0.374
AMPC	ZINC62716726_2684	C1Cc2nc(Cc3nnn[n-]3)sc2C[NH2+]1	decoy	16566.5	17062.1	17617.7	19379.0	21018.0	-3.8	0.374	0.341	0.386	0.329	0.318	0.407
AMPC	ZINC45920360_782	CC(=N\c1ccc(Br)cc1)/C(=N\O)C(=O)Nc1ccccc1	decoy	16461.5	16776.7	17157.6	19047.1	20889.6	-6.2	0.455	0.583	0.468	0.343	0.341	0.409
AMPC	ZINC36736357_1332	Cc1n[nH]c(C)c1NS(=O)(=O)c1cc(Cl)cc(Cl)c1	decoy	16364.4	16795.2	17237.3	19048.0	20854.3	-4.7	0.419	0.38	0.581	0.322	0.513	0.329
AMPC	ZINC38173262_1044	C=CCN1C(=O)NC(=O)/C(=C\c2ccc(O)c(Br)c2)C1=O	decoy	15819.0	16426.3	16635.9	18765.0	20242.6	-5.5	0.447	0.457	0.449	0.391	0.393	0.363
AMPC	ZINC71795530_1627	Cc1cccc(NC(=O)/C(C#N)=C\c2ccccc2OCC(=O)[O-])c1	decoy	16345.5	16835.6	17194.6	19156.8	20913.1	-3.9	0.324	0.329	0.363	0.287	0.311	0.32
AMPC	ZINC70251249_2696	COCC(=O)Nc1ncnc2nc[nH]c12	decoy	16402.2	16706.1	17209.2	19075.7	20675.5	-5.4	0.372	0.452	0.368	0.332	0.453	0.32
AMPC	ZINC64031925_894	O=C([O-])[C@@H]1[C@H](C(=O)[O-])[C@@H]2C[C@@H](c3ccc([N+](=O)[O-])cc3)[C@H]1C2	decoy	16269.7	16775.4	17215.2	18894.4	20249.7	-5.7	0.484	0.457	0.398	0.36	0.51	0.377
AMPC	ZINC70581079_2393	N#Cc1cnc(N(CC(=O)[O-])C2CC2)cn1	decoy	16393.8	16867.3	17298.6	18719.2	20051.0	-4.8	0.382	0.429	0.357	0.325	0.471	0.389
AMPC	ZINC50921509_81	Cc1ccc(C(=O)N2CCCC[C@H]2CCC(=O)[O-])c(O)c1	decoy	15472.4	16053.1	16485.7	18426.4	19946.0	-5.6	0.47	0.452	0.427	0.469	0.421	0.343
AMPC	ZINC19481694_2294	C/C=C/CNC(=O)NC1(C(=O)[O-])CCCC1	decoy	14441.0	15125.4	15907.9	17849.1	19542.6	-4.7	0.445	0.396	0.362	0.725	0.477	0.393
AMPC	ZINC69548761_493	N[C@@](C(=O)[O-])(c1cncc(F)c1)C(F)(F)F	decoy	15630.9	15706.1	16215.1	17699.1	19032.3	-6.5	0.514	0.441	0.654	0.495	0.473	0.404
AMPC	ZINC06763485_2582	CC(=O)[C@@H](C)c1nc([S-])[nH]c(=S)n1	decoy	16529.3	16751.4	17444.0	19317.2	20909.6	-5	0.461	0.469	0.395	0.316	0.477	0.348
AMPC	ZINC71947449_960	N#C/C(C(=O)Nc1ccc(Cl)cc1Cl)=C(/[O-])CCn1nnc2ccccc2c1=O	decoy	15738.5	16171.4	16932.8	18524.1	20405.8	-6.7	0.552	0.559	0.55	0.517	0.519	0.46
AMPC	ZINC58433866_1851	O=C(Nc1nc(-c2ccccc2F)n[n-]1)c1ccnc(Cl)c1	decoy	16105.1	16302.3	16611.9	18791.1	20468.3	-5.6	0.501	0.539	0.392	0.421	0.378	0.37
AMPC	ZINC70553893_2074	O=C(N[C@H]1CCC[C@H](C(=O)[O-])C1)c1ccsc1	decoy	14990.1	15188.7	15959.1	18000.5	20083.7	-5.8	0.472	0.463	0.56	0.614	0.431	0.37
AMPC	ZINC49831728_2523	Cc1ccccc1[C@@H](C#N)NC(=O)[C@H]1CCCO1	decoy	15865.5	16214.3	16615.9	18427.1	20026.1	-6	0.476	0.471	0.478	0.411	0.431	0.364
AMPC	ZINC49235742_2209	O=C([O-])C1CCN(S(=O)(=O)/N=c2/[nH]c(C3CC3)cs2)CC1	decoy	16322.4	16512.1	16958.3	18679.4	20617.2	-5.5	0.512	0.457	0.421	0.318	0.354	0.356
AMPC	ZINC01530702_1426	CC1(C)S[C@@H]2[C@@H](NC(=O)[C@@H](C(=O)[O-])c3ccsc3)C(=O)N2[C@@H]1C(=O)[O-]	decoy	16480.5	16814.7	16944.0	18069.7	20002.4	-5.1	0.456	0.382	0.405	0.355	0.477	0.351
AMPC	ZINC58551860_997	COc1cccc(/C=C(/C#N)C(=O)Nc2ccc3c(c2)N(S(N)(=O)=O)CC3)c1	decoy	16336.8	16606.4	16749.1	18749.9	20590.9	-3.7	0.385	0.373	0.343	0.317	0.315	0.313
AMPC	ZINC05894181_2036	COC(=O)c1ccc2c(=O)n(-c3ccccc3)c([S-])nc2c1	decoy	15743.3	16026.8	16534.4	18750.1	20325.1	-6.3	0.435	0.498	0.471	0.489	0.371	0.406
AMPC	ZINC28568139_1132	CC1=NC(C)=C(C(=O)[O-])[C@@H](c2cccnc2)/C1=C(\[O-])OC/C=C/c1ccccc1	decoy	16776.6	17207.0	17742.6	19559.7	21130.5	-5.9	0.464	0.555	0.443	0.31	0.457	0.369
AMPC	ZINC71602122_652	O=C([O-])Cc1nc2c(O)cccn2c1/N=N\c1ccc(O)c(C(=O)[O-])c1	decoy	15762.2	16119.9	16478.1	18137.5	20329.4	-5.6	0.372	0.501	0.561	0.505	0.467	0.356
AMPC	ZINC08618899_763	CC(C)CCSc1nc2c(=O)[nH][n-]c(=O)c2n1Cc1ccccc1	decoy	15765.6	16136.4	16588.8	18464.7	20232.3	-5.1	0.456	0.469	0.527	0.422	0.484	0.351
AMPC	ZINC71237147_452	Cc1cc(=O)[n-]c(S[C@@H]2CCOC2=O)n1	decoy	16283.8	16750.3	17224.2	18888.0	20060.3	-5.4	0.516	0.393	0.427	0.324	0.559	0.37
AMPC	ZINC67525387_189	CC(C)(C)CCNC(=O)C(=O)Nc1ccc(-n2cccn2)c(Cl)c1	decoy	16171.2	16537.1	17020.5	18763.9	20574.5	-5.5	0.447	0.479	0.342	0.367	0.427	0.363
AMPC	ZINC70713022_2075	Cc1cc(Cl)ccc1OC[C@](C)(O)C(=O)[O-]	decoy	15520.1	15872.1	16245.9	17851.9	19464.8	-4.3	0.395	0.33	0.402	0.434	0.479	0.338
AMPC	ZINC48996328_2269	O=C([O-])[C@H]1C[C@@H](O)CN1C(=O)N1CC[NH+](C2CC2)CC1	decoy	14682.0	15338.6	15936.5	17865.8	19349.1	-5.6	0.49	0.449	0.392	0.656	0.485	0.346
AMPC	ZINC37629397_1126	CC(=O)O[C@@H]1CC[C@]2(C)C(=CC[C@@H]3[C@H]2CC[C@@](C)(C(=O)[O-])[C@@H]3CCC(=O)[O-])C1	decoy	16391.2	16729.3	17179.1	18838.0	20312.2	-5.5	0.447	0.457	0.434	0.354	0.444	0.362
AMPC	ZINC70354360_1370	CC1(C)C[C@H](Nc2ccc(F)c([N-]S(C)(=O)=O)c2)CCO1	decoy	15536.7	15815.9	16251.0	18168.0	20031.0	-5.8	0.481	0.467	0.47	0.428	0.421	0.387
AMPC	ZINC09419887_1581	C[C@H]1CCC[C@@H](C)N1C(=O)COc1ccccc1P(=O)([O-])[O-]	decoy	15638.7	16179.0	16894.4	18818.8	19885.6	-4.7	0.419	0.423	0.384	0.449	0.456	0.393
AMPC	ZINC40561762_1335	CC[C@H]1CCCCN1C(=O)N[C@@H](C(=O)[O-])C1CCCCC1	decoy	14630.7	15253.0	16160.4	18115.4	19608.6	-5.8	0.481	0.458	0.417	0.646	0.431	0.385
AMPC	ZINC33251569_1287	C=CCNC(=O)c1sc(=S)n2c1[n-]c(=O)c1cc(C)ccc12	decoy	15580.9	15737.7	16170.2	18776.1	20558.3	-5.2	0.485	0.457	0.557	0.442	0.485	0.351
AMPC	ZINC44380366_119	Cc1nc(NC(=O)c2cccc(-n3cccc3)c2)sc1-c1nnc([S-])n1C	decoy	15835.1	16245.6	16749.3	18684.8	20172.0	-4.7	0.422	0.392	0.399	0.431	0.421	0.32
AMPC	ZINC13747309_2142	CCOc1cc(/C=C/C(=O)[O-])cc(Cl)c1OCC(=O)[O-]	decoy	16443.9	16696.5	17333.4	18713.9	20476.0	-5.8	0.481	0.41	0.417	0.369	0.448	0.385
AMPC	ZINC02537008_417	Cn1nccc1-c1nnc([S-])n1C1CC1	decoy	15804.4	16175.4	16574.3	18347.2	19856.9	-4.4	0.381	0.356	0.349	0.435	0.31	0.329
AMPC	ZINC09295551_706	O=c1[nH]c(/C=C/c2ccccc2OCc2ccccc2)nc([O-])c1[N+](=O)[O-]	decoy	16503.3	17259.2	17931.3	19468.6	20675.1	-5.3	0.483	0.376	0.419	0.345	0.455	0.363
AMPC	ZINC69055083_2485	O=C([O-])CONC(=O)c1cc(F)c(F)c([O-])c1F	decoy	15320.4	15986.4	16574.1	18631.6	20392.3	-5.7	0.497	0.474	0.433	0.51	0.435	0.37
AMPC	ZINC19962467_300	CC1=[NH+]N2C(=[NH+]C(C(=O)[O-])=C[C@@H]2c2cccc(Br)c2)N1	decoy	17141.9	17617.4	18182.9	19800.5	21406.7	-3.4	0.345	0.312	0.261	0.322	0.176	0.29
AMPC	ZINC70736645_1924	O=C([O-])c1ccc(N(CC2CC2)C2CC2)s1	decoy	15877.8	16237.8	16788.4	18610.8	20518.0	-5.5	0.469	0.457	0.403	0.448	0.467	0.325
AMPC	ZINC47293046_324	Cc1ccc(C(=O)Nc2nnc([N-]S(C)(=O)=O)s2)s1	decoy	15438.1	16153.8	16749.8	18577.4	20149.6	-4.8	0.445	0.457	0.392	0.501	0.488	0.379
AMPC	ZINC19690527_2093	O=[N+]([O-])c1c([O-])cccc1O	decoy	15398.3	15721.9	16083.9	17822.3	19819.0	-4.5	0.409	0.413	0.358	0.555	0.403	0.399
AMPC	ZINC55668562_1136	CCS(=O)(=O)[N-]c1ccc(NS(=O)(=O)c2cccc(F)c2)cc1C	decoy	15596.6	16120.8	16757.8	19354.8	20618.1	-5.2	0.467	0.401	0.527	0.454	0.477	0.328
AMPC	ZINC21013559_2709	C[C@@H]1CCCN(S(=O)(=O)c2ccc(O)c(N)c2)C1	decoy	17090.3	17523.1	17938.6	19669.5	21287.1	-4.9	0.461	0.407	0.388	0.39	0.375	0.351
AMPC	ZINC41033677_2567	C[C@H]1CCC[C@](NC(=O)C2CCCC2)(C(=O)[O-])C1	decoy	15602.5	15982.7	16856.3	18467.9	19771.9	-5.4	0.396	0.457	0.368	0.463	0.453	0.282
AMPC	ZINC13122841_1188	CC1=C[C@H](c2ccc(Cl)cc2)N2N=C([N-]C(=O)CCCC(=O)[O-])NC2=N1	decoy	15880.4	16212.1	16164.2	18086.6	20165.2	-5.1	0.456	0.396	0.401	0.44	0.484	0.336
AMPC	ZINC05982175_1496	Cn1c2nc(=S)n(C[C@@H](O)COc3ccc(Cl)cc3)c-2c([O-])[n-]c1=O	decoy	15545.1	15700.5	16089.2	18118.5	19533.5	-6.1	0.475	0.438	0.568	0.465	0.458	0.407
AMPC	ZINC37454620_2352	Cn1cc(/C=C/C(=O)N2CSC[C@@H]2C(=O)[O-])cn1	decoy	15976.7	16439.8	17115.1	18699.9	20002.8	-5.3	0.444	0.381	0.399	0.343	0.439	0.38
AMPC	ZINC06073484_2650	O=C([O-])c1nc2nc3c(c(=O)n2[nH]1)CCC3	decoy	16701.2	17088.2	17442.9	19281.5	20994.2	-5	0.468	0.479	0.395	0.242	0.477	0.321
AMPC	ZINC20245430_54	O=C([O-])CCCS(=O)(=O)[NH+]=c1cccc2[n-]cccc1-2	decoy	16066.6	16291.2	16866.6	18694.2	20142.6	-5.5	0.404	0.356	0.373	0.376	0.467	0.321
AMPC	ZINC65428055_2845	NS(=O)(=O)N[C@H]1CCOc2ccccc21	decoy	16191.3	16415.5	16643.8	18595.4	20549.2	-5.8	0.472	0.474	0.425	0.356	0.367	0.364
AMPC	ZINC65650520_690	N#C/C(C(=O)c1ccc(F)c(C(F)(F)F)c1)=C(/[O-])Nc1ccccc1F	decoy	15919.8	16119.0	16537.1	18338.4	19859.0	-4.8	0.41	0.397	0.357	0.378	0.425	0.302
AMPC	ZINC65880106_1202	O=C([N-]c1nc(-c2ccccn2)n[nH]1)[C@@H]1CCN(c2ccc(F)cc2)C1=O	decoy	15554.3	15853.0	15826.6	17502.7	19557.7	-5.5	0.394	0.377	0.392	0.438	0.467	0.321
AMPC	ZINC63074414_2384	CC1(C)CCCN1C(=O)N1CC[NH+](CC(=O)[O-])CC1	decoy	15498.3	15889.2	16388.4	18338.0	20340.7	-5	0.461	0.479	0.413	0.5	0.49	0.351
AMPC	ZINC02420276_940	C[C@H](Oc1ccccc1)C(=O)[N-]c1nc2n(n1)[C@@H](c1ccc(Cl)cc1)CC(=O)N2	decoy	15162.8	15311.6	15658.4	17907.1	19635.8	-3.5	0.294	0.3	0.354	0.402	0.343	0.291
AMPC	ZINC50420395_2776	C[C@@H](c1nncn1C)n1cnnc1[S-]	decoy	15691.1	15993.4	16881.2	18516.8	20455.5	-4.5	0.409	0.42	0.354	0.442	0.403	0.329
AMPC	ZINC18283361_208	CC1(C)CC(=O)C=C(NCCNC2=CC(=O)CC(C)(C)C2)C1	decoy	15640.1	15841.3	16108.6	18460.9	20205.4	-4.4	0.381	0.372	0.362	0.425	0.348	0.335
AMPC	ZINC31163688_2458	COc1c(O)c(Cl)c2c(c1O)C(=O)O[C@@H](C)[C@H]2O	decoy	15447.7	15992.8	16606.8	18358.1	20219.9	-5.3	0.444	0.475	0.533	0.517	0.404	0.332
AMPC	ZINC44450606_322	O=C(Nc1nc2c(s1)C(=O)CCC2)c1ccc([O-])nn1	decoy	15879.9	16281.4	16542.7	18678.0	20240.6	-4.3	0.395	0.372	0.345	0.392	0.667	0.346
AMPC	ZINC20436913_659	O=C1[N-]C(=S)N(c2cccc(Br)c2)C(=O)/C1=C\c1cc(Cl)ccc1O	decoy	16389.6	16576.9	16795.2	18685.4	19742.3	-4.4	0.406	0.413	0.414	0.329	0.403	0.315
AMPC	ZINC32686405_107	COc1cc(Cl)c(C)cc1NS(=O)(=O)c1ccc2[n-]c(=O)oc2c1	decoy	16289.0	16829.5	17370.3	19179.7	21187.7	-4.1	0.434	0.383	0.396	0.276	0.292	0.337
AMPC	ZINC40259081_2109	C[C@@H]1C[C@H]1[C@H](O)c1ccc2[nH]c(=O)oc2c1	decoy	15951.3	16390.5	16995.1	18983.2	20470.5	-5.2	0.439	0.417	0.589	0.407	0.439	0.351
AMPC	ZINC71474974_751	Cc1nn2c([O-])c(CC(F)(F)F)c(=O)[n-]c2c1-c1ccc([N+](=O)[O-])cc1	decoy	14781.0	15314.1	15753.7	17925.2	19572.9	-4.8	0.382	0.371	0.386	0.592	0.471	0.389
AMPC	ZINC37737399_363	O=C([O-])[C@@H]1CCS[C@H](c2cc(F)ccc2F)[NH2+]1	decoy	16335.2	16705.8	16870.0	18702.8	20714.8	-4.4	0.361	0.346	0.37	0.326	0.394	0.335
AMPC	ZINC20375295_1283	C[C@H]1CCCN(S(=O)(=O)Nc2cc(Cl)ccc2O)C1	decoy	16308.1	16729.6	17336.9	19068.1	20318.0	-4.2	0.408	0.384	0.407	0.361	0.374	0.338
AMPC	ZINC13480371_464	COc1c(O)cc2c(c1O)C(=O)O[C@H](C)[C@H]2O	decoy	15514.7	15843.0	16218.1	18229.8	20023.2	-5.2	0.467	0.457	0.589	0.492	0.484	0.351
AMPC	ZINC49593466_330	CC(C)N(C)S(=O)(=O)/N=c1/cccc(/C=C/C(=O)[O-])[nH]1	decoy	16022.2	16446.1	16507.8	18639.5	20597.2	-4	0.327	0.326	0.389	0.422	0.44	0.397
AMPC	ZINC67488856_188	C[C@H](NC(=O)C(=O)Nc1ccc(-n2cccn2)c(Cl)c1)c1ccccc1	decoy	15825.1	16258.9	16763.8	18874.4	20214.6	-5.7	0.497	0.399	0.406	0.371	0.431	0.412
AMPC	ZINC71289372_2848	Nn1c([S-])nc2cc(Cl)ccc2c1=O	decoy	15806.0	16159.4	16648.4	18282.2	20075.1	-4.6	0.403	0.413	0.443	0.389	0.318	0.389
AMPC	ZINC42137510_878	COC(=O)CS(=O)(=O)[N-]c1sc2c(c1C(=O)[O-])CCCC2	decoy	15941.8	16289.7	16599.0	18674.1	20532.9	-5.8	0.419	0.446	0.398	0.391	0.343	0.377
AMPC	ZINC66885419_1566	C[C@@H](OC(=O)c1cc2c([nH]c1=O)CCCC2=O)c1ccc(F)c(Cl)c1	decoy	15518.3	15970.3	16154.6	18061.1	20012.1	-6.2	0.478	0.496	0.666	0.486	0.441	0.404
AMPC	ZINC67078669_1463	O=C(NCCc1n[nH]c(=S)n1C1CC1)c1cccc(-n2[n-]c(=O)ccc2=O)c1	decoy	15145.0	15789.7	16246.4	18120.0	20124.9	-5.3	0.424	0.457	0.424	0.607	0.468	0.336
AMPC	ZINC38596623_16	CCCC(=O)[C@@H]1C(=O)CCC/C1=N\[C@H](C)C(=O)[O-]	decoy	15646.7	15932.6	16467.0	18413.5	20365.8	-6.3	0.514	0.577	0.474	0.481	0.458	0.483
AMPC	ZINC59678435_1602	COc1cccc(NC(=O)/C(C#N)=C\c2ccc(O[C@H](C)C(=O)[O-])cc2)c1	decoy	15849.6	16227.5	16631.8	18572.2	20293.1	-4.7	0.419	0.392	0.384	0.573	0.425	0.32
AMPC	ZINC41607921_1849	O=c1[nH]c(SCc2nc3ccccc3c(=O)[nH]2)nc2c1CCC2	decoy	16328.8	16697.2	17223.9	18840.4	20715.7	-6.5	0.527	0.522	0.728	0.435	0.482	0.441
AMPC	ZINC16400294_819	O=C1[N-]C(=O)N(c2ccc([N+](=O)[O-])cc2)C(=O)/C1=C\c1ccc(O)cc1	decoy	16226.3	16435.7	16632.1	18310.0	20249.2	-5.5	0.447	0.377	0.399	0.358	0.438	0.348
AMPC	ZINC50330349_1955	CCC[NH2+][C@H]1CCCc2nc(-c3nc[nH]n3)sc21	decoy	17148.5	17628.5	18079.0	19804.9	21452.0	-3.3	0.319	0.323	0.328	0.279	0.292	0.289
AMPC	ZINC71559800_1976	COc1cc(C(C)C)ccc1S(=O)(=O)NO	decoy	16636.0	16895.6	17222.9	19431.1	20874.1	-4.5	0.406	0.481	0.368	0.28	0.333	0.335
AMPC	ZINC66640811_1866	Cc1ccc2oc(C(=O)NCc3n[nH]c(=S)n3C(C)C)cc2c1	decoy	15281.6	15637.1	15787.3	18223.3	20277.2	-4.7	0.422	0.406	0.395	0.572	0.467	0.33
AMPC	ZINC42165178_2411	O=C([O-])C[C@@H]1CCCN1C(=O)NC1CCOCC1	decoy	16020.2	16314.8	16569.7	18384.3	19794.3	-5.1	0.456	0.449	0.399	0.389	0.487	0.351
AMPC	ZINC67279299_186	N#Cc1ccc(NC(=O)C(=O)N2CC[C@H](Nc3ccccc3)C2)cc1Cl	decoy	16432.4	16822.9	17310.2	19072.4	20357.8	-6.4	0.475	0.468	0.473	0.399	0.415	0.422
AMPC	ZINC65589724_1824	CNC(=O)c1cnc(/C=C/c2ccc(O)c(Cl)c2)s1	decoy	16800.6	17209.4	17587.9	19358.9	21005.9	-5.4	0.516	0.457	0.439	0.244	0.351	0.37
AMPC	ZINC54293974_1757	N#Cc1cccc(C(=O)N2CCC[C@@H](CC(=O)[O-])C2)c1	decoy	15729.0	16058.1	16298.5	18256.1	19743.6	-6.2	0.468	0.491	0.464	0.465	0.44	0.367
AMPC	ZINC65314490_446	O=C([N-]c1nnc2ccccn12)C(F)(F)F	decoy	15973.4	16332.5	16507.8	18081.8	20145.5	-5.1	0.467	0.457	0.399	0.414	0.484	0.351
AMPC	ZINC49569665_427	[S-]c1nnnn1[C@H]1CC[N@@H+]2CCC[C@H]12	decoy	15135.7	15485.4	15904.6	18239.0	19659.4	-4	0.389	0.368	0.318	0.486	0.481	0.341
AMPC	ZINC54303598_2833	CC(C)(C)[C@H]([NH3+])C(=O)N1CCC[C@@H](CC(=O)[O-])C1	decoy	16259.9	16761.1	17237.3	18665.3	20163.5	-4.7	0.41	0.379	0.362	0.336	0.469	0.315
AMPC	ZINC68297271_1664	N#Cc1ccccc1/C=C/C(=O)Nc1cccc(-c2noc(=O)[n-]2)c1	decoy	16026.5	16380.7	16593.5	18598.7	20456.2	-5.8	0.437	0.439	0.414	0.435	0.44	0.37
AMPC	ZINC71757652_1475	C=C1C[C@]23C[C@H]1CC[C@@H]2[C@@]1(C=O)CC[C@@H](O)[C@](C)(C(=O)[O-])[C@H]1[C@@H]3C(=O)[O-]	decoy	15833.3	16520.5	17161.2	18732.5	20632.6	-5.3	0.444	0.539	0.405	0.408	0.448	0.332
AMPC	ZINC06092220_2601	O=Cc1cccnc1[S-]	decoy	15601.2	16019.0	16579.4	18695.3	20456.1	-4.1	0.394	0.336	0.354	0.445	0.388	0.407
AMPC	ZINC65056889_687	Cc1cc(C)cc(N2CC[C@@H](C(=O)[N-]C3(C#N)CCCC3)C2=O)c1	decoy	16025.5	16431.4	17121.2	18962.4	20335.2	-5.3	0.424	0.396	0.413	0.425	0.476	0.351
AMPC	ZINC64025793_1459	C[N+]1=C(C(N)=O)C[C@H](S(=O)(=O)[N-]c2ccc3oc(=O)[nH]c3c2)C1	decoy	16342.1	16699.3	17071.9	18388.8	20383.2	-4.8	0.382	0.428	0.357	0.385	0.425	0.364
AMPC	ZINC41911960_2767	Cc1cc(=O)n([C@]2(C(=O)[O-])CCSC2)cn1	decoy	15674.8	16214.5	16853.5	18256.8	19764.9	-6	0.468	0.479	0.448	0.445	0.475	0.372
AMPC	ZINC26560642_1019	CCC(CC)c1nnc([N-]C(=O)c2ccc([O-])c(Cl)c2)s1	decoy	16659.5	17054.3	17172.9	18784.2	20761.7	-4.1	0.443	0.331	0.309	0.334	0.523	0.428
AMPC	ZINC05649476_657	Oc1ccc(/C=N/n2c([S-])nnc2-c2ccc(Cl)cc2Cl)cc1	decoy	15932.7	16443.0	16793.3	18888.8	20694.8	-3.4	0.345	0.304	0.325	0.333	0.3	0.303
AMPC	ZINC12630019_1952	C[C@H]1CC[C@H](NC(=O)c2ccc3[nH]nnc3c2)CC1	decoy	15141.1	15569.5	15836.8	18012.2	19641.4	-4.9	0.458	0.422	0.551	0.625	0.477	0.351
AMPC	ZINC33175252_1495	O=C(CSc1nc([O-])cc(-c2ccccc2)n1)Nc1nc[nH]n1	decoy	16239.9	16564.5	17117.4	19527.2	21125.3	-6.2	0.478	0.567	0.5	0.35	0.371	0.409
AMPC	ZINC08782285_1632	O=c1[nH]c(/C=C/c2ccccc2Cl)nc([O-])c1[N+](=O)[O-]	decoy	15954.7	16496.1	17228.4	19245.5	20531.0	-6.5	0.527	0.433	0.651	0.452	0.388	0.393
AMPC	ZINC69285208_592	Cc1cccc(N/C([O-])=C(\C#N)C(=O)[C@H](C)Cc2cccc(F)c2)c1	decoy	15835.4	16296.1	16804.0	18085.1	19795.1	-5.8	0.481	0.465	0.558	0.421	0.421	0.366
AMPC	ZINC61173070_2780	Cc1cccn2cc(C[N@H+](C)C(C)(C)C(=O)[O-])[nH+]c12	decoy	16248.8	16723.7	17330.3	19306.0	20907.2	-4.3	0.395	0.363	0.345	0.388	0.398	0.346
AMPC	ZINC65651145_689	C/C(=C/C([O-])=C(\C#N)C(=O)Nc1cccc(Cl)c1Cl)c1ccc(F)cc1	decoy	16231.7	16745.6	17083.3	18824.4	20536.7	-4.6	0.415	0.374	0.394	0.337	0.464	0.32
AMPC	ZINC37657226_2817	Cc1ccc(N)cc1NS(=O)(=O)C(C)C	decoy	15993.6	16479.3	16940.2	18325.4	20108.9	-5.1	0.467	0.457	0.554	0.362	0.42	0.353
AMPC	ZINC37631013_2105	CC1(C)CCC[C@H](O)[C@@H]1C(=O)[O-]	decoy	15841.3	16417.7	16909.0	18557.4	20101.6	-5.7	0.466	0.457	0.411	0.386	0.485	0.351
AMPC	ZINC70522944_1110	N#Cc1cccc(/C=C/C(=O)N[C@@H]2CCC[C@H]2C(=O)[O-])c1	decoy	15669.0	16168.9	16989.9	19072.2	20610.0	-5.8	0.481	0.402	0.444	0.402	0.431	0.405
AMPC	ZINC17015559_1226	COc1ccc(/C=N/NC2=NC(=O)C[C@@H](C(=O)Nc3cc(Cl)ccc3C)S2)cc1	decoy	16248.0	16562.5	17134.8	19333.5	20888.0	-5.1	0.467	0.457	0.445	0.322	0.443	0.351
AMPC	ZINC71727713_2798	CC(=O)N(CCC(=O)[O-])C[C@@H]1CCCO1	decoy	16403.1	16989.1	17426.1	18936.1	20519.7	-5.5	0.431	0.501	0.407	0.321	0.493	0.375
AMPC	ZINC68723684_1876	CCSc1ccc(C(=O)Nc2ccc3oc(=O)[nH]c3c2)cn1	decoy	17087.3	17552.1	18076.8	19851.9	21386.4	-5.5	0.512	0.475	0.403	0.358	0.418	0.356
AMPC	ZINC70247189_2337	C#CCCNC(=O)c1cc(=O)[nH]c(=O)[nH]1	decoy	17104.4	17583.3	18171.5	19845.1	21441.6	-5.1	0.464	0.461	0.557	0.544	0.477	0.351
AMPC	ZINC38296784_1551	CC(C)N1CCC(=NNC(=O)[C@@H](C)Oc2ccc3ccccc3c2)CC1	decoy	15497.5	15923.1	16269.3	18155.0	19985.4	-5.4	0.404	0.391	0.387	0.467	0.484	0.321
AMPC	ZINC05921439_711	Cc1c(NS(=O)(=O)c2cccc([N+](=O)[O-])c2)cc(Cl)c([O-])c1Cl	decoy	16829.8	17310.1	17829.1	19230.1	20601.4	-3.7	0.385	0.369	0.375	0.345	0.262	0.38
AMPC	ZINC70003880_146	CN(c1cccc(O)c1)S(=O)(=O)c1ccc(CCC(=O)[O-])cc1	decoy	16262.5	16743.6	17183.5	19008.5	20447.8	-4.7	0.422	0.388	0.394	0.342	0.467	0.365
AMPC	ZINC62765730_33	C[C@H]1CC[C@@H](C(=O)[O-])[C@H](Sc2nccc(=O)[nH]2)C1	decoy	15966.0	16489.7	17310.7	19145.1	20206.6	-5.6	0.501	0.384	0.398	0.36	0.358	0.37
AMPC	ZINC03849667_204	C[C@]12CC[C@@H]3[C@@H](CC[C@@H](CC(=O)[O-])[C@]3(C)CC(=O)[O-])[C@@H]1CCC2=O	decoy	16605.3	16967.1	17694.9	18943.0	20426.0	-4.8	0.382	0.397	0.393	0.31	0.477	0.403
AMPC	ZINC45192436_2005	C[C@@H](c1ccccc1F)N(C)C(=O)c1ccc2[nH]nnc2c1	decoy	16596.8	16965.9	17527.2	19097.3	20892.0	-5.1	0.456	0.423	0.417	0.276	0.43	0.351
AMPC	ZINC01059225_123	COc1cccc(/C=N/c2ccc(S(=O)(=O)Nc3ccccn3)cc2)c1O	decoy	16446.6	16858.3	17376.2	19239.4	20694.3	-3.5	0.334	0.253	0.392	0.393	0.235	0.385
AMPC	ZINC26831660_1295	CCCc1nnc([N-]C(=O)c2ccc([O-])c(Cl)c2)s1	decoy	15637.8	16081.5	16599.2	18598.0	20696.0	-5.3	0.439	0.479	0.405	0.479	0.453	0.372
AMPC	ZINC36222413_1796	Cc1ccc(C)c(OCC(=O)Nc2ccc(=S)[nH]c2)c1	decoy	16461.4	16773.2	16861.7	18990.9	20896.2	-5.3	0.439	0.554	0.413	0.29	0.5	0.363
AMPC	ZINC04311295_404	Cc1nc([N+](=O)[O-])c(Br)[nH]1	decoy	16915.7	17430.1	17795.1	19499.8	20875.9	-5.6	0.47	0.457	0.398	0.296	0.415	0.341
AMPC	ZINC49235773_2210	CC(C)c1cs/c(=N\S(=O)(=O)N2CCC[C@H](C(=O)[O-])C2)[nH]1	decoy	15706.2	16317.0	16597.0	17895.4	20122.2	-5.9	0.454	0.469	0.563	0.451	0.364	0.368
AMPC	ZINC68918089_195	C[C@@H](NS(=O)(=O)c1ccc2c(c1)C(=O)NC2=O)c1cc(F)c(F)c(F)c1	decoy	16944.7	17468.8	18019.1	19355.8	21224.7	-4.7	0.419	0.38	0.473	0.316	0.404	0.32
AMPC	ZINC48620721_2470	N#C/C(C(=O)NC1CC1)=C(\[O-])c1c[n-]c(=O)c(Cl)c1	decoy	15451.2	15898.3	16434.5	18598.4	20522.9	-6.2	0.455	0.459	0.636	0.475	0.433	0.404
AMPC	ZINC37414545_2508	C[C@@H](SCc1nnsc1Cl)C(=O)[O-]	decoy	15483.5	15895.4	16321.0	18515.8	20411.9	-5.1	0.464	0.457	0.399	0.58	0.484	0.323
AMPC	ZINC71716767_96	Cc1cc(C)c(N(CC(=O)[O-])C[C@H](C)C(=O)[O-])c(Cl)c1	decoy	16474.0	16899.6	17350.7	18960.7	20401.8	-6.4	0.511	0.632	0.49	0.417	0.567	0.424
AMPC	ZINC38529586_1893	COc1ccc(C(F)(F)F)cc1CC(=O)[O-]	decoy	16836.0	17175.7	17455.1	18918.7	20403.1	-5.2	0.439	0.506	0.399	0.343	0.476	0.357
AMPC	ZINC00120763_2856	O=c1[nH]nc([S-])n1-c1cccc(F)c1	decoy	15846.7	16226.7	17047.6	19064.4	20894.5	-6.1	0.511	0.524	0.581	0.421	0.452	0.409
AMPC	ZINC37454746_2252	O=C([O-])[C@H]1CSCN1C(=O)[C@@H]1COCCO1	decoy	16085.5	16552.0	17269.4	18658.0	20522.7	-6.3	0.463	0.579	0.482	0.409	0.441	0.417
AMPC	ZINC00121109_1995	CCn1nc(C)cc1-c1nnc([S-])n1-c1ccccc1	decoy	16068.9	16266.6	16609.7	18405.2	20444.2	-4.6	0.428	0.428	0.362	0.4	0.418	0.315
AMPC	ZINC59165885_1652	O=c1[nH][nH]c(=O)n1/N=C/c1cccc(Oc2ccccc2)c1	decoy	16056.8	16355.6	16833.3	18867.8	20806.0	-6.8	0.549	0.596	0.553	0.507	0.501	0.458
AMPC	ZINC28760463_355	[O-]c1ccc(Cn2cc[nH]c2=S)cn1	decoy	15084.1	15636.8	16206.6	18057.6	19853.9	-5.7	0.439	0.385	0.556	0.578	0.365	0.363
AMPC	ZINC52803990_1628	Cc1cc(C2=NN=C([N-]c3ccc(F)cc3)SC2)c(C)n1-c1ncn[n-]1	decoy	15928.8	16332.9	16579.6	18430.2	20386.9	-5.4	0.372	0.382	0.419	0.372	0.495	0.345
AMPC	ZINC05184905_996	CCOC(=O)C1=C(C)/C(=N\Nc2cc(C(=O)[O-])cc(C(=O)[O-])c2)N=C1C	decoy	16198.0	16860.3	17564.3	19276.5	20981.5	-5.3	0.474	0.376	0.413	0.328	0.448	0.374
AMPC	ZINC43630461_278	COc1cc(/C=C/C(=O)[O-])cc(Br)c1O[C@@H](C)C(=O)[O-]	decoy	16519.6	16690.8	17114.7	18918.6	20726.7	-5.3	0.444	0.457	0.399	0.311	0.457	0.332
AMPC	ZINC50703915_483	Nc1cc(C(=O)Nc2cnccn2)cc(Cl)n1	decoy	16322.3	16738.5	17002.3	19147.2	20792.1	-3.9	0.404	0.355	0.323	0.34	0.253	0.391
AMPC	ZINC49094952_75	O=C(Nc1nnc(C(F)F)s1)c1c(O)cccc1Cl	decoy	15414.9	15687.4	16228.3	18744.6	20213.0	-5.3	0.439	0.501	0.533	0.522	0.406	0.351
AMPC	ZINC13122841_1187	CC1=Nc2nc(NC(=O)CCCC(=O)[O-])nn2[C@@H](c2ccc(Cl)cc2)C1	decoy	16706.1	16975.0	17212.9	18927.5	20492.8	-5.3	0.424	0.554	0.413	0.317	0.422	0.334
AMPC	ZINC40825326_1031	Cc1[n-]c(=O)sc1S(=O)(=O)[N-]c1cc(Cl)ccc1C#N	decoy	16392.7	16670.0	17201.5	19312.2	21211.4	-4.4	0.388	0.414	0.354	0.306	0.448	0.335
AMPC	ZINC39302923_2378	CC1(C)[C@@H]2CC[C@@]1(S(=O)(=O)[O-])C(=O)C2	decoy	16214.7	16716.3	17173.6	18913.4	20443.1	-5.4	0.404	0.479	0.394	0.343	0.467	0.353
AMPC	ZINC05945177_259	S=c1ccc(SSc2ccc([S-])nn2)n[nH]1	decoy	16122.8	16561.0	17004.3	19078.6	20868.3	-4.6	0.418	0.443	0.358	0.358	0.318	0.337
AMPC	ZINC70118183_2070	C#CC(C)(C)NC(=O)CC1(C(=O)[O-])CCCC1	decoy	15868.3	16283.1	16815.8	18266.9	20180.1	-5.1	0.464	0.452	0.405	0.401	0.407	0.321
AMPC	ZINC53109001_1090	C[C@H]1CCC[C@@](CO)(NS(=O)(=O)N2CCCC[C@@H]2C)C1	decoy	16190.2	16598.0	16933.3	19117.1	20170.2	-6	0.468	0.39	0.432	0.353	0.347	0.366
AMPC	ZINC19915384_2702	CC(C)CCNc1cccc2c(=O)[n-][nH]c(=O)c12	decoy	14717.6	15240.6	15820.7	17954.7	19825.9	-6.6	0.513	0.541	0.808	0.715	0.458	0.375
AMPC	ZINC18189761_1985	C[C@@H](/N=C(/NC#N)Nc1ccncc1)C(C)(C)C	decoy	15592.7	16170.1	16500.1	17740.8	20282.8	-4.6	0.403	0.481	0.438	0.468	0.449	0.325
AMPC	ZINC67433312_1267	CCc1ccc(NC(=O)C(=O)N[C@H](C)c2ccc(F)c(Cl)c2)cc1[N+](=O)[O-]	decoy	16076.6	16490.9	17033.4	18979.9	20681.2	-3.9	0.324	0.333	0.318	0.379	0.311	0.336
AMPC	ZINC66402572_692	Cc1ccccc1[C@H](C#N)[N-]C(=O)[C@@H]1CCN(c2ccc(Cl)cc2)C1=O	decoy	15101.0	15656.2	16211.5	17911.9	20071.2	-5.2	0.485	0.395	0.405	0.542	0.496	0.348
AMPC	ZINC18223064_1477	O=c1[nH]c2ccccc2c(O)c1[C@@H](c1ccccn1)c1c([O-])[nH]c2ccccc2c1=O	decoy	15740.5	16035.3	16455.8	18558.1	20162.8	-6	0.488	0.567	0.566	0.42	0.394	0.395
AMPC	ZINC16046165_2326	O=C1[N-]C(=S)NC(=O)C1=Cc1ccc[nH]1	decoy	15829.5	16106.9	16290.5	17999.0	20121.0	-6.2	0.472	0.509	0.57	0.463	0.374	0.378
AMPC	ZINC47189659_171	C[C@@H]1CCCC[C@H]1OCCNC(=O)c1ccc2c([O-])n(C)c(=S)nc2c1	decoy	16483.1	16889.4	17068.6	19030.2	20587.6	-4.9	0.458	0.469	0.445	0.31	0.49	0.351
AMPC	ZINC32598079_664	COc1ccc([C@H]2c3sc(=O)[nH]c3SC[C@]2(CC(=O)[O-])C(=O)[O-])cc1	decoy	15487.6	16172.0	16711.5	18113.5	19760.4	-4.8	0.469	0.464	0.586	0.5	0.43	0.352
AMPC	ZINC32687743_522	O=c1nc(/C=C\c2ccc(O)c(Cl)c2)c([N+](=O)[O-])c([O-])[nH]1	decoy	15976.9	16193.6	16365.4	18593.6	20459.5	-6.2	0.455	0.469	0.57	0.415	0.351	0.407
AMPC	ZINC26765007_735	Cc1cccc2c(=O)[n-]c(/C(Cl)=C/c3ccc(O)c([N+](=O)[O-])c3)nc12	decoy	16262.7	16585.0	16936.4	18724.9	20070.8	-5.3	0.474	0.392	0.4	0.376	0.447	0.336
AMPC	ZINC05512168_50	COc1cc(OC)cc(/C(Cl)=C/P(=O)([O-])[O-])c1	decoy	15878.4	16321.6	16877.9	19061.7	20624.7	-5.2	0.439	0.389	0.405	0.352	0.422	0.373
AMPC	ZINC29006775_517	O=C([O-])[C@H]1CC=CC[C@@H]1C(=O)Nc1ccc([N+](=O)[O-])cc1O	decoy	15142.4	15548.2	15924.4	17983.0	19891.3	-5.7	0.497	0.39	0.568	0.498	0.435	0.37
AMPC	ZINC41039281_2514	O=C(Nc1cccnc1Cl)c1ccnc(F)c1	decoy	16602.0	16974.2	17196.4	18850.6	20486.3	-5.6	0.372	0.457	0.561	0.343	0.341	0.381
AMPC	ZINC24631369_1178	CCCc1nnc([S-])n1CC(=O)NN1C(=O)N[C@]2(CC[C@@H](C)CC2)C1=O	decoy	15587.7	15619.6	16438.5	18413.8	20072.7	-5.6	0.372	0.457	0.401	0.474	0.413	0.341
AMPC	ZINC19772486_2450	O=P([O-])([O-])c1[nH]c2ccccc2c1Cl	decoy	14933.4	15419.7	15790.2	17795.6	19219.7	-5.7	0.466	0.385	0.556	0.595	0.485	0.387
AMPC	ZINC39189859_2646	O=C1CCCC/C1=N\O	decoy	16501.2	17016.7	17696.1	19556.0	20899.1	-4.7	0.41	0.398	0.427	0.324	0.469	0.296
AMPC	ZINC20610094_1433	CC[C@@H](C)[C@H](NC(=O)Cc1c(C)c2c(O)cc(C)cc2oc1=O)C(=O)[O-]	decoy	15961.5	16204.2	16744.7	18732.6	20135.1	-5.5	0.512	0.457	0.421	0.395	0.427	0.356
AMPC	ZINC06557481_411	c1cc2nsnc2c2n[nH]nc12	decoy	15691.3	15898.5	16108.8	17862.5	19905.6	-4.9	0.476	0.452	0.529	0.493	0.477	0.379
AMPC	ZINC55606854_577	CC(C)CC/C([O-])=C(\C#N)C(=O)Nc1ccccc1Cl	decoy	14796.0	15182.1	15996.4	18682.4	20245.0	-6.2	0.455	0.475	0.468	0.677	0.498	0.407
AMPC	ZINC58433390_2429	O=C([O-])C1=C([O-])[N@H+](Cc2ccc3c(c2)OCO3)CC1	decoy	16162.7	16760.4	17190.0	18645.3	20377.3	-5.2	0.518	0.565	0.549	0.377	0.353	0.395
AMPC	ZINC70428165_1778	O=C([O-])c1cnc([C@@H]2C[C@H]3CC[C@@H]2O3)nc1C(F)F	decoy	16743.1	16982.4	17295.6	18898.2	20504.5	-5.3	0.483	0.479	0.405	0.303	0.455	0.348
AMPC	ZINC12176818_396	O=C1[N-]C(=S)S/C1=C\Nc1nccs1	decoy	17043.1	17448.9	17991.2	19835.9	21337.4	-6.4	0.511	0.507	0.654	0.443	0.4	0.373
AMPC	ZINC71591764_908	O=C([O-])Cc1ccc(/N=N\c2c(CC(=O)[O-])nc3ccc(F)cn23)cc1	decoy	15272.3	15618.9	15986.3	17764.2	19903.8	-5.4	0.372	0.452	0.374	0.523	0.49	0.283
AMPC	ZINC20548167_12	N#Cc1c2c(c([O-])[nH]c1=O)CN(C1CCCCC1)CC2	decoy	16097.3	16471.9	17069.4	18872.3	20513.6	-5.3	0.444	0.479	0.589	0.366	0.364	0.332
AMPC	ZINC51290067_1907	CN(CC1(C(=O)[O-])CCCC1)c1cccc(F)c1	decoy	15935.1	16389.1	17206.0	18788.5	19725.0	-5	0.468	0.403	0.395	0.366	0.43	0.369
AMPC	ZINC02070201_1451	COc1ccc(OC[C@@H](O)Cn2c3c([O-])[n-]c(=O)n(C)c-3nc2=S)cc1	decoy	16754.4	17016.0	17548.8	19416.2	21130.9	-6	0.476	0.605	0.432	0.343	0.431	0.36
AMPC	ZINC15015423_2818	CSc1nnc(-c2ccccc2N)c([O-])n1	decoy	16305.6	16685.7	17228.4	18747.4	19833.8	-5.7	0.439	0.39	0.582	0.37	0.431	0.387
AMPC	ZINC41628674_2826	CC[C@@H]1C(=O)Nc2ccc(-c3csc(N)n3)cc21	decoy	16584.8	16904.7	17281.3	19224.9	20963.4	-5.5	0.512	0.564	0.449	0.322	0.48	0.356
AMPC	ZINC67660207_1869	C[C@H]1C[C@H]1c1ccc(/C=C/C(=O)[N-]c2nc(C(F)(F)F)n[nH]2)o1	decoy	16785.7	17305.5	17934.4	19600.7	21355.6	-5.4	0.404	0.567	0.576	0.326	0.429	0.321
AMPC	ZINC65355706_389	O=c1cc[nH]c(-c2cc(O)cc(F)c2)c1	decoy	15787.6	16279.3	16594.4	18580.3	20463.9	-5.4	0.516	0.479	0.61	0.423	0.336	0.399
AMPC	ZINC39749820_2512	CN(C)C(=O)[C@@]1(C)CC[C@](C)(C(=O)[O-])C1(C)C	decoy	16033.8	16534.6	17182.4	18833.6	20096.8	-5.2	0.445	0.479	0.419	0.379	0.484	0.344
AMPC	ZINC70430209_244	CC(C)(C)c1cc(OC[C@@H](O)C(F)(F)F)c(C(=O)[O-])s1	decoy	17008.8	17421.7	17991.2	19797.9	21421.2	-5.4	0.396	0.573	0.382	0.259	0.507	0.335
AMPC	ZINC45956406_2632	Cc1nc(C)c(C)c(=S)[nH]1	decoy	15994.2	16427.0	16901.8	18310.3	20364.9	-4.9	0.458	0.449	0.392	0.373	0.43	0.379
AMPC	ZINC59366811_1453	Cc1n[n-]c(C(=O)NC(=O)C(=O)Nc2cccc(F)c2)c1[N+](=O)[O-]	decoy	14261.4	14752.3	15595.0	17999.5	20333.5	-5	0.461	0.469	0.529	0.763	0.421	0.369
AMPC	ZINC67941216_192	COc1ccc(/C=C/C(=O)Nc2cc(Br)c[nH]c2=O)c(OC)c1	decoy	16489.6	16919.5	17329.5	19263.7	20903.5	-5.4	0.481	0.479	0.418	0.275	0.315	0.335
AMPC	ZINC57362714_2427	Cn1cnnc1CNC(=O)c1ccc(O)c(Cl)c1	decoy	16046.3	16446.7	16989.3	18663.7	20412.5	-5.5	0.447	0.457	0.577	0.374	0.349	0.351
AMPC	ZINC71606243_2900	Cc1nc(=S)c(F)c([O-])[nH]1	decoy	15595.1	16005.3	16797.6	18795.3	20466.7	-4.9	0.458	0.457	0.392	0.489	0.421	0.369
AMPC	ZINC55608982_595	C/C=C/C=C\C([O-])=C(/C#N)C(=O)Nc1ccccc1	decoy	16932.1	17305.8	17623.9	19597.1	21131.5	-5.7	0.435	0.554	0.398	0.334	0.485	0.37
AMPC	ZINC04649831_1196	COC(=O)C1=C(C)Nc2[nH]c(=S)[nH]c(=O)c2[C@H]1c1cccc([N+](=O)[O-])c1	decoy	16280.0	16593.2	17212.4	19149.9	20812.9	-4	0.326	0.325	0.363	0.258	0.188	0.336
AMPC	ZINC37760757_563	N#Cc1c(F)cccc1NC(=O)c1ncccc1[O-]	decoy	16338.8	16812.9	16926.0	18922.6	20272.5	-6.1	0.457	0.509	0.568	0.402	0.376	0.404
AMPC	ZINC05869063_1892	C[C@@H](Cc1nnc([S-])o1)c1ccccc1	decoy	16196.7	16617.8	17249.6	18852.9	20025.8	-3.3	0.354	0.288	0.278	0.362	0.219	0.322
AMPC	ZINC69907913_1922	C=C(CN(CC)c1ccc(F)cc1)C(=O)[O-]	decoy	15987.1	16406.9	16688.2	18180.2	20053.9	-4.9	0.476	0.402	0.395	0.375	0.49	0.379
AMPC	ZINC02170203_2446	O=[N+]([O-])c1ccc(CP(=O)([O-])[O-])cc1	decoy	16665.9	17254.4	18037.0	19836.2	21439.7	-4.7	0.41	0.396	0.362	0.381	0.477	0.403
AMPC	ZINC00082493_1291	COc1ccc(C(=O)NC[C@@H]2OCCc3ccccc32)c(O)c1	decoy	15962.7	16219.0	16544.6	18609.7	20449.7	-5.9	0.507	0.469	0.624	0.372	0.43	0.359
AMPC	ZINC70508378_2035	CC[C@]1(C)C(=O)NC(=O)N1Cc1ccc(OC)c(F)c1	decoy	15799.0	16049.2	16425.2	18453.8	20090.7	-6.1	0.475	0.484	0.616	0.418	0.444	0.409
AMPC	ZINC59335969_677	N#C/C(=C/c1ccc(O)c(Br)c1)C(=O)Nc1cccc(Cl)c1Cl	decoy	16811.1	17251.5	17760.5	19508.0	20737.9	-4.8	0.508	0.459	0.504	0.289	0.337	0.364
AMPC	ZINC49474284_481	Cc1nc2[n-]c(=O)c(Br)c(N)n2n1	decoy	16594.5	17050.9	17490.9	19352.7	20781.7	-5.3	0.474	0.469	0.533	0.298	0.499	0.393
AMPC	ZINC66507689_183	Cc1cc(C)cc(N2CCC(C(=O)[C@H](C#N)C(=O)NC3CCCCC3)=C2[O-])c1	decoy	16440.1	16927.7	17492.3	19433.5	20917.3	-5.8	0.481	0.469	0.489	0.328	0.475	0.379
AMPC	ZINC69135537_2283	O=C([O-])[C@]1(NCC(F)(F)F)CCCS(=O)(=O)C1	decoy	15503.4	15959.6	16300.4	18621.8	20150.4	-5.3	0.444	0.475	0.413	0.459	0.364	0.374
AMPC	ZINC61889941_1349	N#C[C@H]1CCC[C@H]1NC(=O)CC1(C(=O)[O-])CCCCCC1	decoy	15968.7	16344.1	16761.3	18271.6	19616.8	-6	0.483	0.426	0.454	0.406	0.464	0.36
AMPC	ZINC19838389_2096	CCCCNC(=O)c1ccc(O)cc1	decoy	14963.9	15539.6	15791.7	17796.2	19925.4	-4.6	0.415	0.378	0.489	0.601	0.467	0.32
AMPC	ZINC71564266_701	Cc1ccc(-c2csc3[nH]c(S[C@@H](C)C(=O)[O-])nc(=O)c23)cc1	decoy	16042.4	16335.8	16839.1	18716.4	20515.5	-5.4	0.372	0.391	0.374	0.373	0.304	0.345
AMPC	ZINC59154104_1853	COc1ccc(O)c(/C=N/NS(=O)(=O)c2ccc(F)cc2)c1	decoy	16046.4	16374.1	16706.5	18736.4	20614.5	-4.7	0.41	0.372	0.581	0.487	0.435	0.32
AMPC	ZINC52249137_2061	C[C@@](O)(CC(=O)[O-])c1cccc(OC(F)F)c1	decoy	15307.2	15731.3	16174.2	18313.7	19496.5	-4.9	0.458	0.414	0.525	0.477	0.487	0.369
AMPC	ZINC69376933_1574	S=c1[nH]nc(CCC2CCCC2)n1CN1CCOc2ccccc2C1	decoy	15950.5	16221.2	16569.5	18333.8	19650.1	-4	0.397	0.357	0.354	0.427	0.476	0.32
AMPC	ZINC09324533_536	COc1cc(/C=C2/SC(=N)NC2=O)cc(F)c1OCC(=O)[O-]	decoy	15311.9	16014.6	16794.3	18565.5	19876.9	-5.3	0.439	0.377	0.417	0.538	0.453	0.332
AMPC	ZINC58464490_1058	Cc1ccccc1NC(=O)/C(C#N)=C\c1cccc(O[C@H](C)C(=O)[O-])c1	decoy	16582.4	17004.8	17325.9	18976.2	20643.7	-5.4	0.404	0.393	0.466	0.369	0.379	0.37
AMPC	ZINC25445312_712	Cc1cccc(-c2nnc([S-])n2CCC(=O)Nc2nnc(CC(C)C)s2)c1	decoy	15777.3	16090.1	16409.9	18529.3	20401.8	-4.8	0.382	0.416	0.357	0.417	0.425	0.302
AMPC	ZINC41583580_1949	C=C(C)COc1ccc([C@@]2(C)NC(=O)NC2=O)cc1	decoy	14889.6	15483.8	15958.8	17938.2	20180.5	-6	0.468	0.483	0.628	0.589	0.475	0.39
AMPC	ZINC31255087_1881	COc1ccccc1CC(=O)Nc1ccc2oc(=O)[nH]c2c1	decoy	16448.0	16808.0	17270.2	19139.1	21013.8	-4.6	0.412	0.376	0.467	0.324	0.326	0.329
AMPC	ZINC42279128_2358	C[S@@](=O)c1ccc(C(=O)[N-]S(C)(=O)=O)cc1	decoy	16333.2	16786.9	17400.9	19068.8	20239.5	-5.8	0.464	0.43	0.398	0.364	0.484	0.37
AMPC	ZINC69682980_2594	C#CC(C)(C)NC(=O)N1CSC[C@@H]1C(=O)[O-]	decoy	15548.8	15951.9	16406.7	18102.4	19578.7	-4.7	0.422	0.342	0.384	0.483	0.467	0.403
AMPC	ZINC38007139_2406	CC1CCN(S(=O)(=O)NCc2cn[nH]c2)CC1	decoy	17148.5	17569.6	17938.7	19788.4	21404.3	-5.8	0.419	0.474	0.57	0.389	0.433	0.37
AMPC	ZINC40431641_726	COc1c(Br)cc(Cl)cc1NS(=O)(=O)c1sc(=O)[n-]c1C	decoy	15893.7	16602.7	16893.5	18682.8	20412.3	-4.6	0.403	0.487	0.447	0.391	0.318	0.371
AMPC	ZINC63412291_1554	COc1cc(/C=C/C(=O)c2cn(C(C)(C)C)nc2C)cc(Cl)c1O	decoy	16217.4	16567.8	16771.7	18757.7	20543.8	-5	0.464	0.386	0.401	0.339	0.438	0.369
AMPC	ZINC36154058_307	CCCCc1nnc2n1NC(=O)[C@@H](CC(=O)[O-])S2	decoy	16088.5	16704.6	17418.2	19000.0	20456.6	-6.5	0.527	0.515	0.656	0.438	0.473	0.437
AMPC	ZINC01239139_2898	Cc1nnc(=S)[nH]c1[S-]	decoy	16117.7	16479.5	17077.4	18832.7	20530.0	-5.1	0.464	0.449	0.405	0.332	0.484	0.367
AMPC	ZINC61589234_2880	O=C([O-])[C@@]1(O)CCCSC1	decoy	15923.3	16447.2	17020.6	18212.6	19901.4	-5.3	0.483	0.457	0.419	0.381	0.465	0.393
AMPC	ZINC37586298_61	O=C([O-])CN(C(=O)c1cc(Cl)ccc1O)C1CCCC1	decoy	16401.6	16822.8	17123.9	18869.8	20468.4	-6.3	0.498	0.494	0.57	0.396	0.441	0.341
AMPC	ZINC02245250_2477	O=C([S-])Cc1nnc([S-])s1	decoy	16290.6	16665.5	17189.3	19174.0	20782.6	-4.6	0.409	0.413	0.358	0.333	0.459	0.327
AMPC	ZINC00153553_2651	O=Cc1cc([O-])c(O)cc1[N+](=O)[O-]	decoy	16168.6	16513.0	16969.2	18527.2	20274.2	-4.8	0.445	0.457	0.449	0.373	0.353	0.389
AMPC	ZINC38827276_65	O=C1N=C2C=C/C(=N\C(=S)NC(=O)c3cccc(F)c3)C=C2[N-]1	decoy	15907.6	16337.3	17016.7	18626.8	20013.5	-4.2	0.366	0.363	0.403	0.357	0.314	0.335
AMPC	ZINC51002199_673	CCCN1C(=[NH2+])[C@H](C)[NH+]=C1C1CCCC1	decoy	17317.1	17769.2	18299.1	19877.8	21438.3	-3.7	0.385	0.343	0.37	0.349	0.424	0.38
AMPC	ZINC19045872_2100	COc1cccc2[nH]c([O-])cc(=O)c12	decoy	15176.6	15666.0	16215.5	18441.0	20244.0	-7.7	0.722	0.709	0.903	0.813	0.732	0.522
AMPC	ZINC32604565_1485	O=C([O-])[C@H]1CC=C(Cl)C[C@H]1C(=O)Nc1ccc([N+](=O)[O-])cc1O	decoy	16169.5	16606.1	16821.7	18733.2	19954.1	-5.3	0.444	0.387	0.479	0.312	0.493	0.351
AMPC	ZINC43751384_1395	O=C(Nc1n[n-]c(C(F)(F)F)n1)c1ccnc(Cl)c1	decoy	15520.0	16044.3	16494.9	18243.9	19916.1	-5.7	0.497	0.399	0.568	0.451	0.361	0.383
AMPC	ZINC39094417_2481	CC(C)(C)OC(=O)Nc1ncn[n-]1	decoy	16315.6	16864.2	17446.7	19167.4	20731.2	-4.3	0.408	0.395	0.401	0.348	0.441	0.32
AMPC	ZINC28295098_1233	COc1ccc(NC(=O)C[C@@]23CSc4[nH]c(=O)sc4[C@@H]2c2ccccc2OC3=O)cc1	decoy	16093.1	16488.3	16765.2	18689.6	20302.0	-5.3	0.483	0.417	0.405	0.432	0.453	0.363
AMPC	ZINC70841874_2645	C[C@@](NC(=O)c1cn[nH]n1)(C(=O)[O-])C1CC1	decoy	15502.4	16290.1	16703.6	18363.4	20224.8	-6.2	0.472	0.508	0.468	0.484	0.443	0.374
AMPC	ZINC04784407_562	[O-]c1cc2nc(-c3ccccc3F)nc(=S)n2[nH]1	decoy	16922.8	17310.2	17713.3	19259.7	20695.5	-5.4	0.404	0.452	0.379	0.426	0.344	0.379
AMPC	ZINC54632610_2530	CCn1cc(CC2(C(=O)[O-])CCCC2)cn1	decoy	16095.4	16415.7	17015.5	18376.7	20303.9	-4.8	0.41	0.416	0.362	0.397	0.471	0.303
AMPC	ZINC49593788_1815	C[C@H]1CCCC[C@H]1NC(=O)c1ccc(/C=C/C(=O)[O-])cc1	decoy	16903.7	17180.1	17441.5	19120.2	20666.0	-4.7	0.419	0.374	0.362	0.363	0.425	0.365
AMPC	ZINC39960125_725	O=C1N=C2C=C/C(=N\C(=S)NC(=O)c3cc(Br)ccc3Cl)C=C2[N-]1	decoy	15816.0	16184.5	16708.5	18771.9	20575.3	-4.7	0.419	0.388	0.362	0.429	0.348	0.312
AMPC	ZINC42356623_1808	O=C(c1cc2ccccc2cc1O)N1CCCC[C@@H]1CO	decoy	14855.1	15507.1	15834.8	18124.4	19733.5	-5.4	0.516	0.457	0.61	0.606	0.379	0.37
AMPC	ZINC71592596_752	Cc1cc(Cl)ccc1/N=N\c1c(C(=O)[O-])nc2ccc(C(=O)[O-])cn12	decoy	15440.0	15946.8	16293.3	18071.1	20257.2	-6	0.468	0.48	0.432	0.461	0.461	0.373
AMPC	ZINC36924417_2585	CCCN1CCN(S(N)(=O)=O)CC1	decoy	16930.7	17251.3	17727.2	19435.1	20935.8	-4.9	0.476	0.469	0.388	0.332	0.393	0.367
AMPC	ZINC66442839_1362	CC1(CNC(=O)c2ccc(-c3ccncc3)[nH]c2=O)CCCC1	decoy	16190.1	16588.4	16835.2	18600.7	20002.1	-5.9	0.454	0.433	0.424	0.397	0.446	0.336
AMPC	ZINC49020674_2009	N#C/C(C(=O)c1csnn1)=C(\[O-])c1ccc(F)c(F)c1	decoy	15087.5	15564.8	15805.9	18505.3	20005.8	-5.4	0.372	0.452	0.374	0.569	0.306	0.327
AMPC	ZINC49806549_2577	Cc1ccccc1[C@@H]1NC(=O)NC1=O	decoy	14893.8	15509.6	15747.0	17460.7	19571.3	-5.9	0.464	0.41	0.417	0.573	0.431	0.367
AMPC	ZINC08117302_2499	C[C@H]1C[C@H]1c1ccc(/C=C(\C#N)C(=O)[O-])o1	decoy	16545.8	16996.3	17509.9	19259.9	20714.4	-4.5	0.409	0.413	0.372	0.341	0.458	0.325
AMPC	ZINC37174364_1736	CN(C(=O)[C@@H]1CC=CC[C@@H]1C(=O)[O-])[C@@H]1CCSC1	decoy	14783.8	15260.1	16427.5	17886.0	19568.2	-6.6	0.527	0.5	0.496	0.611	0.49	0.395
AMPC	ZINC62624966_2587	Cc1[nH]c2cc(F)c(F)cc2c(=O)c1CC(=O)[O-]	decoy	14902.2	15304.8	15993.0	18425.6	20208.0	-5.7	0.484	0.374	0.556	0.602	0.404	0.377
AMPC	ZINC02070202_533	COc1ccc(OC[C@H](O)Cn2c3c([O-])[n-]c(=O)n(C)c-3nc2=S)cc1	decoy	16433.5	16844.9	17238.9	18972.5	20662.9	-6.1	0.507	0.622	0.476	0.389	0.452	0.417
AMPC	ZINC35610669_836	O=[N+]([O-])c1cc(Cl)cc(/C=N/[N-]S(=O)(=O)c2ccccc2)c1[O-]	decoy	16293.3	16752.8	17190.9	18736.0	20454.5	-5.1	0.467	0.4	0.405	0.342	0.488	0.348
AMPC	ZINC39911783_1257	CCCN1C(=O)c2[nH]nc(-c3cc(C)cc(C)c3O)c2[C@@H]1c1ccc(OC)c(OC)c1	decoy	15588.3	16066.7	16925.4	18526.6	20567.2	-5.7	0.484	0.564	0.398	0.521	0.485	0.367
AMPC	ZINC36238783_110	O=C([O-])Cc1nnc(NC(=O)c2cc(C(F)(F)F)cc(C(F)(F)F)c2)s1	decoy	16447.6	16929.4	17120.9	19050.7	20862.0	-5.7	0.466	0.573	0.398	0.347	0.365	0.383
AMPC	ZINC19506390_2	O=C([O-])[C@H]1CSCN1C(=O)c1ccc(O)c(Cl)c1	decoy	15827.4	16240.4	16592.3	18754.8	20166.5	-6.6	0.532	0.523	0.5	0.472	0.449	0.387
AMPC	ZINC41414316_2000	CCOC(=O)/C([O-])=C1/COc2c(C)cc(C)cc2C1=O	decoy	15797.4	15934.8	16266.1	18138.0	19546.6	-4.2	0.366	0.373	0.332	0.422	0.362	0.338
AMPC	ZINC69949399_2691	Cc1[nH]c(S(=O)(=O)[N-][C@@H](C)C#N)c[nH+]1	decoy	15262.5	15655.3	16288.3	17908.7	19706.0	-2.7	0.332	0.523	0.211	0.351	0.188	0.384
AMPC	ZINC61171318_1763	CN(c1ccc(C#N)c(C(F)(F)F)c1)C(C)(C)C(=O)[O-]	decoy	15969.4	16445.6	17220.3	19023.3	20343.4	-5.1	0.456	0.457	0.395	0.396	0.484	0.323
AMPC	ZINC63767041_1654	N#C[C@@H]1[C@@H]2CCCC[C@@H]2S[C@H]1NC(=O)CSc1nncc(=O)[n-]1	decoy	16247.3	16738.6	17057.8	18654.1	20573.6	-5.2	0.485	0.457	0.405	0.353	0.433	0.348
AMPC	ZINC41607017_1592	CCCc1nnc(NC(=O)CSc2nc3c(c(=O)[nH]2)CSC3)s1	decoy	15595.1	15981.1	16170.7	17706.9	19995.0	-5.5	0.447	0.377	0.421	0.415	0.444	0.348
AMPC	ZINC12343678_810	C=CCN1C(=O)/C(=C\c2ccc([O-])c([N+](=O)[O-])c2)C(=O)[N-]C1=S	decoy	16156.2	16637.6	17140.6	18861.0	20775.1	-4.7	0.41	0.372	0.362	0.323	0.471	0.393
AMPC	ZINC06879034_17	COC(=O)c1ccc([C@H](c2c([O-])[nH]c(=S)[n-]c2=O)c2c([O-])[nH]c(=S)[nH]c2=O)cc1	decoy	16213.8	16563.0	16758.9	18585.5	20248.4	-6	0.468	0.493	0.453	0.38	0.42	0.395
AMPC	ZINC59250275_777	Cc1cccc(NC(=O)/C(C#N)=C\c2ccc(OCC(=O)[O-])c(Cl)c2)c1	decoy	16719.7	17154.6	17623.2	18964.3	20213.8	-3.8	0.374	0.375	0.292	0.392	0.159	0.32
AMPC	ZINC02506549_2649	O=C([O-])/C=C/C1=CCCC1	decoy	16281.3	16734.1	17345.4	18833.8	20323.7	-3.6	0.374	0.37	0.389	0.391	0.393	0.397
AMPC	ZINC31162492_2721	CC1(C)C[C@H]2C=C(C(=O)[O-])[C@@H]3C[C@@H](O)[C@@](C)(O)[C@]23C1	decoy	16704.9	17133.2	17303.5	19052.9	20269.0	-5.8	0.497	0.539	0.405	0.368	0.515	0.364
AMPC	ZINC39883317_1541	CC(C)c1nnc(NC(=O)Cc2coc3ccc(Br)cc23)s1	decoy	16278.7	16576.9	17092.0	18465.2	20477.2	-4.2	0.408	0.391	0.352	0.347	0.22	0.338
AMPC	ZINC57519435_1910	Cc1cc(C)c(C[C@@](C)(C#N)C(=O)[O-])c(C)c1	decoy	16950.3	17383.1	17921.8	19621.7	21252.9	-4.9	0.458	0.479	0.392	0.303	0.484	0.321
AMPC	ZINC31160749_1181	COC(=O)c1c(C)cc(O)c(C)c1O[C@@H]1C(=O)C(C)=C([O-])[C@H](O)[C@@]1(C)OC	decoy	15432.2	16174.1	16283.9	17911.9	19199.5	-4.5	0.409	0.39	0.431	0.516	0.449	0.325
AMPC	ZINC25515442_660	C=CCn1c([S-])nnc1-c1sc(NC(=O)Cn2c([S-])nnc2CCC)nc1C	decoy	16002.0	16564.9	17004.8	18900.8	20657.8	-3.7	0.328	0.381	0.285	0.378	0.401	0.313
AMPC	ZINC05211034_1294	Cc1ccc(-c2n[nH]c(S[C@H](C)C(=O)NC3CC3)n2)cc1	decoy	14533.0	14818.0	15028.5	17729.2	20243.3	-5	0.468	0.457	0.395	0.699	0.477	0.321
AMPC	ZINC64681821_1145	C[C@@H](OCC1CC1)/C([O-])=C(/C#N)C(=O)Nc1c(Cl)cccc1Cl	decoy	15683.2	16189.9	16806.2	18365.4	19978.7	-4	0.326	0.352	0.366	0.421	0.202	0.336
AMPC	ZINC68765313_1919	O=C([O-])c1cc(CSCC2CCCC2)ccn1	decoy	15478.7	15660.6	16234.4	18160.6	20266.1	-5.6	0.503	0.457	0.398	0.578	0.485	0.374
AMPC	ZINC70555997_41	O=C([O-])[C@@H]1CCC[C@H](NS(=O)(=O)C(F)(F)F)C1	decoy	15090.3	15580.5	16252.3	18208.8	19936.1	-6.3	0.514	0.498	0.464	0.647	0.449	0.369
AMPC	ZINC21953365_2455	CS(=O)(=O)Nc1ncccc1O	decoy	15776.6	16190.1	16955.7	18858.2	20627.3	-5.1	0.464	0.458	0.424	0.427	0.42	0.367
AMPC	ZINC49110088_1494	O=C(CCc1ccn(-c2ccc(O)cn2)n1)N[C@@H]1CCCC[C@@H]1C(=O)[O-]	decoy	15217.8	15785.1	16597.4	18463.2	19875.1	-5.9	0.481	0.403	0.474	0.475	0.421	0.387
AMPC	ZINC44981684_1080	O=C([O-])/C=C/c1ccc(C(=O)NC[C@@H]2CCCOC2)s1	decoy	16469.4	16896.7	17210.2	18429.9	20322.5	-5.5	0.447	0.377	0.421	0.357	0.493	0.351
AMPC	ZINC24830297_104	C=CCn1c(Cc2csc(NC(=O)c3ccc(Cl)cc3)n2)n[nH]c1=S	decoy	16414.9	16824.1	17091.1	18948.7	20626.7	-5.6	0.49	0.475	0.426	0.272	0.502	0.364
AMPC	ZINC38020683_1743	CCCN(CC(=O)[O-])C(=O)c1c(F)c(F)c(F)c(F)c1F	decoy	15356.2	15973.4	16552.3	18244.7	19916.2	-6.7	0.544	0.559	0.562	0.515	0.493	0.419
AMPC	ZINC08198668_2546	COc1ccc(/C=C(\C#N)C(=O)[O-])cc1F	decoy	15452.6	16179.5	16903.6	18654.9	19922.6	-4.3	0.409	0.345	0.349	0.403	0.396	0.32
AMPC	ZINC37404928_2103	CC[C@@H](C)c1nnc([S-])[nH]1	decoy	16304.1	16924.3	17230.5	18788.0	20503.7	-4.6	0.403	0.384	0.436	0.339	0.459	0.371
AMPC	ZINC37251804_1639	C[C@@H]1CCC[C@H](NS(=O)(=O)c2ccc([O-])c([N+](=O)[O-])c2)C1	decoy	16196.7	16862.3	17428.9	18847.1	20780.4	-4.6	0.428	0.528	0.467	0.369	0.406	0.389
AMPC	ZINC05728478_2433	Cc1n[nH]c(=S)n(/N=C/c2ccc(O)cc2)c1=O	decoy	16306.9	16660.9	17088.0	19114.5	20743.5	-4	0.396	0.326	0.391	0.339	0.292	0.345
AMPC	ZINC61149940_2274	CN(C(=O)c1cnccn1)C(C)(C)C(=O)[O-]	decoy	15321.9	15909.6	16716.4	18589.6	20214.4	-5.9	0.513	0.469	0.417	0.514	0.431	0.369
AMPC	ZINC36621475_1436	C=C(NNC(=O)c1cc(C)n(C(F)F)n1)c1c([O-])sc(=O)[n-]c1=O	decoy	15553.9	15802.8	16059.0	18131.5	19951.7	-6.3	0.435	0.495	0.697	0.492	0.433	0.382
AMPC	ZINC20566198_2708	Nc1cc(S(=O)(=O)N2CCCCCC2)ccc1O	decoy	16798.6	17298.5	17612.2	19390.0	20972.1	-4.9	0.476	0.44	0.388	0.318	0.467	0.369
AMPC	ZINC06600012_1173	CCOc1cc(/C=C2\C(=O)[N-]C(=O)NC2=O)cc(Br)c1O	decoy	15756.8	16101.8	16737.4	18452.3	20326.1	-4.8	0.41	0.393	0.476	0.373	0.425	0.312
AMPC	ZINC63767072_179	Cc1cc(=O)[nH]c(SCC(=O)N[C@H]2S[C@H]3CCC[C@H]3[C@H]2C#N)n1	decoy	16573.9	17017.9	17600.0	19390.2	20735.0	-5.1	0.467	0.428	0.413	0.311	0.484	0.351
AMPC	ZINC15723086_1839	O=C(N/N=C\c1ccccc1C(F)(F)F)c1ccc([O-])nn1	decoy	16224.8	16683.9	17214.0	19284.6	20824.0	-5.8	0.437	0.573	0.56	0.384	0.369	0.37
AMPC	ZINC01661259_2099	C[C@]1(C2CCCCC2)NC(=O)NC1=O	decoy	15270.0	15799.1	16235.5	18198.5	19933.4	-4.4	0.381	0.395	0.384	0.526	0.41	0.327
AMPC	ZINC37838911_2199	C[C@@H](c1ccccc1O)N(C)S(=O)(=O)CCCC(=O)[O-]	decoy	16481.4	16828.3	17341.7	19034.2	20648.0	-5.3	0.424	0.417	0.405	0.355	0.413	0.336
AMPC	ZINC18324428_1431	C[C@@H](Oc1ccc(/C=C2\C(=O)[N-]C(=S)NC2=O)cc1)C(=O)[O-]	decoy	14805.3	15442.1	16113.7	17550.5	19791.1	-4.7	0.445	0.389	0.394	0.609	0.475	0.329
AMPC	ZINC37359416_2350	O=C([O-])[C@@H]([C@@H]1CC=CCC1)[NH+]1CCOCC1	decoy	15389.5	15909.0	16153.0	18161.5	20033.7	-4.5	0.406	0.386	0.382	0.471	0.403	0.361
AMPC	ZINC08829969_1186	N=C1NC(=O)/C(=C/c2cn(CCC(=O)[O-])nc2-c2ccc(F)cc2)S1	decoy	16389.6	16944.2	17217.5	19135.5	20635.4	-6	0.476	0.456	0.442	0.393	0.43	0.364
AMPC	ZINC21686214_509	CCCn1c(SCC(=O)c2ccc(O)cc2O)n[nH]c1=O	decoy	16201.1	16542.4	17005.3	18855.5	20692.7	-7.2	0.65	0.642	0.687	0.599	0.587	0.429
AMPC	ZINC05151613_535	C/C(=N\N=C1/NC(=O)[C@@H](CC(=O)[O-])S1)c1ccccc1O	decoy	16383.8	16679.0	17448.1	19162.9	20659.3	-6	0.449	0.394	0.45	0.362	0.358	0.381
AMPC	ZINC13597953_365	[O-]c1[nH]c2ccccc2n2c(=S)nnc1-2	decoy	16904.3	17365.4	17774.3	19490.1	21209.4	-5.2	0.485	0.475	0.533	0.302	0.355	0.388
AMPC	ZINC71533787_1929	COc1cc(C)c(Cl)cc1[C@@H](C)C(=O)[O-]	decoy	16461.6	16780.1	16894.6	18483.5	19940.2	-5.5	0.512	0.377	0.403	0.355	0.48	0.385
AMPC	ZINC51329715_333	O=C([O-])c1coc(CSc2ncnc3nc[nH]c23)c1	decoy	17054.1	17533.2	18038.8	19696.2	21115.8	-6.3	0.498	0.495	0.57	0.476	0.378	0.406
AMPC	ZINC06493998_2094	N#Cc1cc(-c2ccccc2)c(=O)[nH]c1[O-]	decoy	16148.9	16599.9	16802.3	18558.9	20410.3	-6.8	0.549	0.561	0.63	0.457	0.529	0.458
AMPC	ZINC69947966_2793	O=S(=O)(c1c[nH]cn1)N1CCSCC1	decoy	17069.0	17448.3	17984.3	19605.8	21053.7	-2.7	0.336	0.334	0.226	0.359	0.135	0.341
AMPC	ZINC48941524_1953	CC(C)(C)[C@@H](NC(=O)c1c[nH]nn1)c1cccs1	decoy	15720.4	16157.5	16477.9	18583.5	20447.8	-7.1	0.591	0.625	0.687	0.589	0.621	0.462
AMPC	ZINC62914401_35	CC[C@@]1(C(=O)[O-])CCN(C(=O)c2ccc(O)c(Cl)c2)C1	decoy	16047.9	16310.6	16883.4	18762.0	20140.9	-6.7	0.544	0.554	0.528	0.485	0.506	0.425
AMPC	ZINC70185770_289	Cc1cc(Cl)ccc1O[C@H](C)C(=O)NOCC(=O)[O-]	decoy	15301.2	15777.8	16374.5	18544.1	20193.4	-4.3	0.338	0.369	0.391	0.461	0.405	0.41
AMPC	ZINC48486869_71	CS(=O)(=O)[N-]C(=O)[C@@H]1CCN(c2ccccc2Br)C1=O	decoy	16436.0	16644.8	17005.6	18599.0	20232.4	-4.9	0.476	0.413	0.413	0.356	0.477	0.351
AMPC	ZINC21954270_2456	CC(C)c1nc2n(C)c(=O)[nH]c([O-])c-2c(=S)n1	decoy	16156.5	16629.0	17037.1	18999.7	20823.5	-5.5	0.447	0.49	0.637	0.352	0.391	0.364
AMPC	ZINC71559583_501	C[C@]1(c2ccc3c(c2)CC(=O)N3)NC(=O)NC1=O	decoy	17377.2	17822.6	18226.5	19830.4	21534.4	-4.8	0.382	0.374	0.479	0.561	0.425	0.293
AMPC	ZINC48012074_1846	COc1ccccc1-c1n[n-]c(NC(=O)c2ccc(F)cc2F)n1	decoy	16076.8	16408.1	16805.2	18719.7	20496.7	-5.5	0.394	0.567	0.379	0.396	0.474	0.307
AMPC	ZINC49033427_1847	O=C1[N-]N=C(c2ccccn2)/C1=N/Nc1ccccc1Cl	decoy	16024.4	16386.1	16826.5	18446.0	19604.6	-6.4	0.517	0.496	0.651	0.4	0.475	0.373
AMPC	ZINC22262147_1386	O=C(CSc1ccc2c(c1)OCCO2)Nc1ncccc1[O-]	decoy	16164.8	16569.9	16768.1	18725.1	20710.9	-5.6	0.49	0.475	0.398	0.365	0.431	0.364
AMPC	ZINC71474889_1618	Cc1nn2c([O-])c(Cc3ccccc3)c(=O)[n-]c2c1-c1ccncc1	decoy	15441.8	15805.5	16038.5	18087.3	20275.4	-5.7	0.439	0.457	0.392	0.472	0.51	0.377
AMPC	ZINC71661541_553	CC(C)Oc1ccc([C@@]2(CCC(=O)[O-])NC(=O)NC2=O)cc1	decoy	16738.8	17252.4	17682.6	19173.4	20795.8	-5.7	0.435	0.573	0.621	0.374	0.485	0.37
AMPC	ZINC26438794_1992	[O-]c1nc(C(F)(F)F)nc2c1ncn2Cc1ccccc1	decoy	16258.0	16831.3	17163.6	19032.0	20951.4	-5	0.464	0.573	0.395	0.329	0.357	0.369
AMPC	ZINC00126603_1885	Cn1c([S-])nnc1CSc1cccs1	decoy	17100.3	17494.4	18062.3	19821.7	21400.1	-4.7	0.41	0.423	0.384	0.463	0.357	0.32
AMPC	ZINC12399099_2397	Cc1nn(CC(=O)[O-])c2[nH]c(=O)cc(C(F)F)c12	decoy	16078.4	16345.3	16878.4	18611.2	20628.3	-5.7	0.497	0.501	0.568	0.432	0.477	0.374
AMPC	ZINC66255711_1558	N#C/C(=C/c1ccc(N2CCOCC2)c(F)c1)C(=O)Nc1ccc(F)cc1	decoy	16333.6	16490.3	16934.0	18551.8	20326.9	-3.7	0.328	0.359	0.34	0.375	0.316	0.313
AMPC	ZINC37655700_2198	Cc1ccc(NS(=O)(=O)N2CCCC[C@@H]2C(=O)[O-])cc1C	decoy	15959.9	16466.0	17012.6	18726.2	20128.1	-4.9	0.458	0.457	0.586	0.412	0.477	0.369
AMPC	ZINC00129398_1300	O=C(CSc1nc2ncccc2[nH]1)Nc1ccc(F)cc1F	decoy	15017.9	15494.4	15982.7	18031.1	20008.9	-5.7	0.435	0.39	0.392	0.58	0.496	0.37
AMPC	ZINC13647098_1242	O=C(N/N=C/c1cc([N+](=O)[O-])cc(Br)c1[O-])[C@]12C[C@H]3CC[C@H](C[C@H](C3)C1)C2	decoy	15845.2	16207.0	16835.6	17974.1	20128.6	-3.7	0.328	0.391	0.314	0.374	0.424	0.328
AMPC	ZINC42471760_2262	O=C([O-])[C@H]1CSCN1C(=O)N1CCC[C@@H](O)C1	decoy	15904.3	16261.5	16723.2	18553.9	20138.9	-6.6	0.527	0.531	0.5	0.453	0.497	0.437
AMPC	ZINC71592610_1622	O=C([O-])c1ccc2nc(C(=O)[O-])c(/N=N\c3ccc(F)cc3)n2c1	decoy	15345.9	15714.6	15776.6	18038.3	20198.5	-6.3	0.498	0.498	0.464	0.529	0.433	0.369
AMPC	ZINC25893363_714	Cn1c(COc2ccccc2Cl)nnc1SCC(=O)c1ccc(O)cc1O	decoy	15553.0	15883.2	16189.2	18244.9	20203.1	-7.2	0.66	0.626	0.623	0.618	0.587	0.408
AMPC	ZINC71673532_2233	N#Cc1c(N(CCC(=O)[O-])CCC(=O)[O-])sc2c1CCC2	decoy	15347.2	15722.9	16387.1	18610.7	20544.9	-6.2	0.468	0.468	0.464	0.447	0.458	0.374
AMPC	ZINC21079621_968	COCCSc1n[nH]c(N/N=C/c2cc(Cl)cc(Cl)c2[O-])n1	decoy	15793.0	16125.7	17007.3	18623.6	20147.9	-4.7	0.422	0.378	0.362	0.425	0.423	0.329
AMPC	ZINC71757507_803	C=C1C[C@@]23C[C@@H]1CC[C@@H]2[C@@]1(C)CCC[C@@](C)(C(=O)[O-])[C@H]1[C@H]3C(=O)[O-]	decoy	16413.1	16754.1	17145.3	18839.1	20561.8	-5.9	0.403	0.516	0.434	0.363	0.431	0.344
AMPC	ZINC36748156_518	CC(C)CC(=O)NNS(=O)(=O)c1ccc([O-])c([N+](=O)[O-])c1	decoy	15484.9	15722.5	16125.0	18272.4	20346.3	-4.8	0.382	0.416	0.47	0.502	0.348	0.287
AMPC	ZINC49627935_225	Cc1cc(=O)[nH]c(SCc2ccc(/C=C/C(=O)[O-])cc2)n1	decoy	16377.1	16792.6	17402.5	19078.8	20623.7	-5.2	0.485	0.396	0.413	0.336	0.422	0.351
AMPC	ZINC21952411_1883	Cc1cc(/C=C/C(=O)[O-])c(C)n1-c1cccc(F)c1	decoy	15604.0	15901.6	16615.6	18579.3	20337.3	-5.7	0.497	0.388	0.412	0.426	0.485	0.377
AMPC	ZINC37154404_2507	C[C@@H]1CC[C@H](C#N)[C@H](Sc2ncn[nH]2)C1	decoy	17170.5	17542.6	18015.5	19720.0	21364.3	-4.5	0.406	0.357	0.37	0.384	0.403	0.325
AMPC	ZINC48137299_1189	Cc1nc(NC(=O)CNC(=O)C2CCCC2)sc1-c1nnc([S-])n1C	decoy	16042.4	16503.0	16973.3	18900.7	20261.7	-3.5	0.341	0.346	0.304	0.376	0.303	0.322
AMPC	ZINC49036842_1493	C[C@@H](Cc1cnn(-c2ccc(O)cn2)c1)C(=O)NC1=C(C(=O)[O-])CCCC1	decoy	16723.6	17135.7	17565.3	18898.2	20520.6	-5.3	0.483	0.387	0.405	0.358	0.468	0.363
AMPC	ZINC08112057_43	COC(=O)/C([O-])=C1/C(C)=NC(=S)N[C@@H]1c1ccc(Br)cc1	decoy	16038.9	16367.7	16637.4	18482.8	20087.7	-3.8	0.381	0.362	0.397	0.407	0.417	0.397
AMPC	ZINC16994650_1143	O=C1[N-]C(=O)N(c2cccc(C(F)(F)F)c2)C(=O)/C1=C\c1ccc(O)cc1	decoy	15408.8	15806.4	16513.8	18720.6	19894.3	-4.6	0.418	0.386	0.386	0.478	0.449	0.389
AMPC	ZINC37510680_462	CC(C)NC(=O)NC1(C(=O)[O-])CCCCCC1	decoy	16073.6	16561.7	17293.3	18823.6	19923.9	-5.5	0.447	0.457	0.403	0.358	0.436	0.364
AMPC	ZINC20027204_2159	O=c1[nH]c(/C=C\c2cccc(F)c2)nc([O-])c1[N+](=O)[O-]	decoy	15991.4	16668.5	17367.4	19413.2	20701.1	-5.7	0.466	0.457	0.589	0.343	0.35	0.377
AMPC	ZINC62842886_2882	C[NH2+]CC(=O)N1CCC(C)(C(=O)[O-])CC1	decoy	17070.4	17461.1	17935.4	19818.0	21444.1	-4.2	0.366	0.338	0.346	0.254	0.448	0.41
AMPC	ZINC71285579_1527	CC1(C)[C@@H](C(=O)[O-])[C@@H]1C(=O)Nc1ccc(-c2n[nH]c(-c3ccccn3)n2)cc1	decoy	16331.3	16709.6	17193.7	19201.7	20694.6	-4.7	0.41	0.374	0.398	0.337	0.467	0.32
AMPC	ZINC61937638_2432	CC(C)(C)[C@H](NC(=O)N1CCCOCC1)C(=O)[O-]	decoy	14146.6	14759.1	15491.6	17696.4	19473.1	-5.5	0.512	0.457	0.391	0.807	0.496	0.375
AMPC	ZINC16778834_400	CC1(C)[C@H]2CC[C@]1(C)C(=O)/C2=C(/O)C(=O)[O-]	decoy	16182.1	16516.9	17038.0	18452.7	20088.2	-6.3	0.492	0.589	0.474	0.445	0.458	0.334
AMPC	ZINC04244831_1782	O=C([O-])c1cc(-c2cc(F)c(Cl)cc2Cl)[nH]n1	decoy	16042.5	16428.2	16990.8	18646.0	19960.5	-4.8	0.508	0.41	0.595	0.323	0.336	0.399
AMPC	ZINC36969293_2249	O=C(NC1(C(=O)[O-])CCCC1)[C@@H]1CCS(=O)(=O)C1	decoy	15610.1	16139.4	16739.9	18317.2	19880.8	-5.9	0.464	0.396	0.417	0.446	0.439	0.405
AMPC	ZINC45918964_1702	COc1ccccc1/C=C1\Oc2c(CO)c(O)cc(C)c2C1=O	decoy	17146.0	17624.4	18078.6	19716.5	21418.2	-4.8	0.445	0.44	0.586	0.488	0.477	0.379
AMPC	ZINC11954945_1987	CC(C)(Oc1ccc2c3c(c(=O)oc2c1)CCC3)C(=O)[O-]	decoy	16018.7	16433.8	16821.4	18711.1	20157.7	-5.1	0.467	0.395	0.399	0.376	0.484	0.351
AMPC	ZINC57544366_2428	Cc1n[nH]c(C)c1S(=O)(=O)N[C@@H](C#N)C(C)C	decoy	17037.0	17392.8	17787.0	19605.5	21251.3	-4.4	0.388	0.34	0.449	0.265	0.24	0.315
AMPC	ZINC67119164_546	CCn1c(CCNC(=O)c2cc([N-]S(C)(=O)=O)ccc2O)n[nH]c1=S	decoy	15127.1	15633.3	16096.9	17939.1	20130.3	-5.9	0.454	0.433	0.444	0.458	0.475	0.336
AMPC	ZINC28568148_1131	CC1=NC(C)=C(C(=O)[O-])[C@@H](c2ccoc2)/C1=C(\[O-])OC/C=C/c1ccccc1	decoy	16266.4	16825.0	17292.5	19079.2	20859.9	-6.2	0.511	0.588	0.494	0.394	0.494	0.378
AMPC	ZINC28681879_1660	Cc1cnc(C(=O)Nc2n[nH]c(-c3ccc(F)cc3)n2)cn1	decoy	16422.8	16748.6	17128.0	18952.4	20578.2	-5.9	0.464	0.549	0.433	0.374	0.475	0.434
AMPC	ZINC61374472_175	O=C(N[C@H]1CCCC[C@@H]1C(F)(F)F)c1cccc(-n2[n-]c(=O)ccc2=O)c1	decoy	15950.6	16208.8	16626.2	19062.7	20613.1	-4.9	0.476	0.422	0.395	0.409	0.396	0.321
AMPC	ZINC61125956_1762	Cc1ccc(C(=O)N2CCC[N@@H+](CC(=O)[O-])CC2)s1	decoy	15807.0	16278.8	16957.5	18910.0	20759.3	-4.7	0.41	0.423	0.473	0.403	0.425	0.315
AMPC	ZINC05464730_932	CC1(C)CC(=O)C(C(C2=C([O-])CC(C)(C)CC2=O)c2cccc([N+](=O)[O-])c2)=C([O-])C1	decoy	16722.5	17107.3	17522.6	19171.3	20641.8	-4.2	0.408	0.408	0.393	0.338	0.463	0.32
AMPC	ZINC50290341_2314	O=C([O-])C1(C(=O)N[C@H]2CC[C@H](O)CC2)CC1	decoy	14968.5	15581.4	16325.3	17944.8	19552.1	-5.1	0.464	0.396	0.413	0.556	0.477	0.369
AMPC	ZINC44628502_2364	CC[C@H](C(=O)[O-])N(C)C(=O)N1CCOC[C@@H]1C	decoy	15794.8	16350.6	16786.5	18651.9	20469.9	-6.9	0.55	0.594	0.551	0.505	0.496	0.461
AMPC	ZINC49450205_2724	CCc1cc(NC(=O)c2c(O)cc(F)cc2F)[nH]n1	decoy	14713.4	15038.1	15326.5	17418.9	19843.3	-5.5	0.431	0.393	0.581	0.684	0.354	0.339
AMPC	ZINC62556782_1768	CN(CC(=O)[O-])c1nc2cc(Cl)ccc2cc1C#N	decoy	16552.4	17030.4	17622.2	19287.7	20646.0	-5.2	0.485	0.457	0.405	0.345	0.431	0.364
AMPC	ZINC66504060_1152	O=C([N-]S(=O)(=O)/C=C\c1ccccc1)[C@@H]1CCN(c2ccc(F)cc2)C1=O	decoy	15464.3	15953.8	16229.7	18082.0	20376.3	-5.1	0.467	0.39	0.451	0.495	0.484	0.351
AMPC	ZINC44713547_2631	N#Cc1cccc(=O)[n-]1	decoy	16320.2	16731.3	17379.8	19059.3	20506.3	-4.9	0.476	0.402	0.413	0.341	0.487	0.369
AMPC	ZINC61094838_2841	O=C([O-])CCNC(=O)Nc1cc(F)c(F)cc1F	decoy	16226.6	16552.8	16996.7	18668.2	20209.3	-5.7	0.417	0.373	0.56	0.369	0.36	0.377
AMPC	ZINC62912557_441	C[N@@H+]1CC[C@@H](C(=O)N2CC[C@](C)(C(=O)[O-])C2)C1	decoy	15225.1	15744.9	16563.5	17966.8	19505.9	-5.9	0.446	0.398	0.434	0.463	0.421	0.371
AMPC	ZINC71474956_1619	COc1ccc(-c2c(C)nn3c([O-])c(C(C)C)c(=O)[n-]c23)cc1OC	decoy	16154.5	16597.7	17345.4	19236.5	20770.2	-6.5	0.528	0.508	0.487	0.427	0.531	0.393
AMPC	ZINC62835458_1917	O=C([O-])[C@H]1CC[C@@H](CSCC2CCCC2)O1	decoy	15398.1	15686.8	16642.6	18577.5	20355.1	-5.6	0.503	0.391	0.43	0.537	0.485	0.364
AMPC	ZINC05548656_1036	CC(C)c1n[nH]c(=S)n1/N=C/c1cc(Br)ccc1O	decoy	17048.1	17489.5	17908.1	19459.5	21063.6	-3.8	0.407	0.343	0.408	0.298	0.264	0.336
AMPC	ZINC05999572_1685	O=C(Nc1nnc[n-]1)[C@H](Sc1ccccc1)c1ccccc1	decoy	15246.1	15598.1	16092.4	18198.8	20035.9	-6	0.468	0.547	0.666	0.463	0.431	0.395
AMPC	ZINC02039440_402	COc1ccc([O-])c([N+](=O)[O-])c1	decoy	15605.6	15906.8	16171.7	18095.4	19836.9	-4.9	0.452	0.404	0.388	0.497	0.35	0.351
AMPC	ZINC20156399_6	CSc1cccc(-n2c(=S)[nH]c(C)c(CC(=O)[O-])c2=O)c1	decoy	16547.3	16914.6	17387.0	19135.7	20501.3	-5.9	0.513	0.469	0.624	0.383	0.408	0.369
AMPC	ZINC38020341_1742	CCCN(CC(=O)[O-])C(=O)C1(c2ccccc2)CCC1	decoy	16113.0	16656.8	17047.2	18375.4	19792.8	-4	0.34	0.344	0.318	0.345	0.283	0.336
AMPC	ZINC57294176_2425	CC(C)(C)c1ncc(C(=O)[N-]C2=NC(=O)CN2)s1	decoy	16144.1	16261.1	16431.1	18322.2	19842.2	-6	0.468	0.457	0.442	0.395	0.431	0.39
AMPC	ZINC40166094_2408	O=C(CCl)NN1C(=O)NC2(CCCC2)C1=O	decoy	15903.7	16355.8	16578.5	17973.2	19663.1	-5.9	0.481	0.469	0.417	0.398	0.431	0.369
AMPC	ZINC32500915_2300	Cc1oc(CO)cc1S(N)(=O)=O	decoy	16308.1	16728.4	16934.6	18813.3	20541.5	-5	0.468	0.428	0.411	0.305	0.347	0.367
AMPC	ZINC50006864_1704	Cc1ccc(-c2n[nH]c([N-]C(=O)Cc3ccccc3F)n2)s1	decoy	15392.5	15975.8	16843.6	18578.8	20297.2	-6.5	0.528	0.515	0.511	0.484	0.481	0.419
AMPC	ZINC43509152_2265	O=C(N[C@]1(C(=O)[O-])CCSC1)[C@H]1COCCO1	decoy	15724.9	16358.5	17087.0	18772.0	20640.7	-6	0.468	0.547	0.442	0.461	0.431	0.36
AMPC	ZINC69505042_2334	[NH3+][C@H](c1nnn[n-]1)c1cccc2cccnc12	decoy	15574.2	15921.0	16472.1	18200.6	20101.6	-4.2	0.408	0.408	0.234	0.469	0.441	0.338
AMPC	ZINC13739389_1184	CCc1ccc(OC[C@H](O)Cn2c3c([O-])[nH]c(=O)n(C)c-3nc2=S)cc1	decoy	16545.3	16829.9	17240.0	19246.4	20767.4	-5.5	0.431	0.565	0.407	0.32	0.427	0.356
AMPC	ZINC28681289_1968	CCCC(=O)Nc1n[nH]c(-c2ccc(F)cc2)n1	decoy	15930.6	16324.0	16696.4	18555.3	20027.8	-5.2	0.485	0.457	0.405	0.368	0.485	0.351
AMPC	ZINC53720869_2539	CONC(=O)[C@H]1Cc2cc(Cl)ccc2O1	decoy	15197.7	15737.5	16619.0	18151.5	19670.5	-5.4	0.404	0.366	0.576	0.47	0.348	0.363
AMPC	ZINC26507275_455	O=C1CS/C(=N\N=C\c2ccc(O)c(O)c2)N1	decoy	16609.7	17085.7	17517.3	19350.7	20855.9	-5.3	0.444	0.417	0.523	0.3	0.351	0.348
AMPC	ZINC53888136_1544	CSc1nc(C2CC2)cc(C(=O)Nc2ccc(Cl)c(C#N)c2)c1C#N	decoy	16515.4	17003.5	17556.1	19336.7	20680.9	-4.3	0.395	0.345	0.345	0.304	0.479	0.32
AMPC	ZINC20853884_445	CCCc1c(C)nc2ncnn2c1[O-]	decoy	16303.9	16969.2	17732.4	19290.3	20694.0	-5.4	0.404	0.457	0.379	0.324	0.484	0.362
AMPC	ZINC65691514_1556	Oc1ccc(Br)cc1/C=[NH+]/Cc1noc(-c2ccsc2)n1	decoy	16806.1	17309.8	17746.2	19411.3	20875.2	-4.5	0.409	0.384	0.358	0.311	0.313	0.32
AMPC	ZINC00031921_332	COc1ccc(/C=N/C2=NNC(=O)[C@@H](CC(=O)[O-])S2)cc1	decoy	16939.2	17185.0	17526.9	19212.0	20650.5	-4.7	0.445	0.389	0.362	0.337	0.423	0.315
AMPC	ZINC50290339_482	O=C([O-])C1(C(=O)N[C@H]2CC[C@H](O)CC2)CCC1	decoy	15512.5	16239.5	16124.3	18497.1	20120.9	-5.8	0.472	0.463	0.424	0.451	0.515	0.364
AMPC	ZINC06413535_1783	Cc1ccc2[nH]c([C@H]3CC[C@@](C)(C(=O)[O-])C3(C)C)nc2c1	decoy	16250.3	16615.5	17167.1	19171.9	20766.3	-4.5	0.409	0.413	0.436	0.313	0.459	0.376
AMPC	ZINC35426209_2463	O=C(Nc1ccc(C(=O)[O-])s1)C1=COCCO1	decoy	15342.5	15817.3	16427.4	18344.3	19935.4	-5.5	0.447	0.449	0.574	0.538	0.391	0.363
AMPC	ZINC06094144_2712	O=c1c2cc(O)ccc2oc2cc(O)cc(O)c12	decoy	16399.8	16722.2	17081.0	19231.8	20757.7	-5.4	0.372	0.417	0.501	0.284	0.382	0.327
AMPC	ZINC43683180_369	OCC#Cc1ccc(CSc2ncn[nH]2)s1	decoy	15920.5	16459.4	16933.4	18956.1	20673.3	-4.6	0.403	0.408	0.358	0.403	0.411	0.315
AMPC	ZINC06473542_1013	O=C(/C=C/c1ccccc1O)c1c([O-])c2ccccc2oc1=O	decoy	15686.2	16192.0	16812.2	18950.2	20616.3	-5.1	0.467	0.506	0.399	0.488	0.421	0.351
AMPC	ZINC01682689_607	COc1cc2c(c3c1CCCC3)CC[C@@](C)(C(=O)[O-])[C@@H]2CC(=O)[O-]	decoy	15408.8	15837.4	16385.0	18653.2	20205.5	-6.5	0.528	0.515	0.49	0.476	0.569	0.395
AMPC	ZINC20472681_1591	CCOC(=O)CSc1nc2sc(C(=O)[O-])c(C)c2c(=O)[nH]1	decoy	16049.9	16350.2	17056.0	19015.2	20520.5	-5.8	0.419	0.465	0.425	0.36	0.431	0.368
AMPC	ZINC13147144_780	CCSc1nc2c(c(=O)[nH]1)[C@H](c1cccs1)/C(=C(/[O-])OC)C(C)=N2	decoy	15964.4	16337.7	16670.4	18471.1	20250.7	-6.1	0.502	0.488	0.568	0.402	0.435	0.404
AMPC	ZINC66520034_900	Cc1ccc(N2CC[C@H](C(=O)[N-]S(=O)(=O)N3CCCC3)C2=O)cc1	decoy	16276.5	16796.9	17310.6	18967.7	20204.7	-5.2	0.485	0.403	0.45	0.34	0.439	0.351
AMPC	ZINC37582539_59	COc1ccc(C(=O)N(CCC(=O)[O-])C2CC2)c(O)c1	decoy	14912.9	15205.6	15844.7	17912.6	19665.5	-6.1	0.457	0.483	0.568	0.655	0.446	0.404
AMPC	ZINC48529077_272	Cc1occc1/C([O-])=C(/C#N)C(=O)c1cc(Cl)c[nH]1	decoy	16099.5	16554.5	17324.1	19053.9	20630.5	-4.9	0.476	0.567	0.529	0.38	0.353	0.351
AMPC	ZINC04697065_1507	O=C(/C=C(\[O-])c1ccccc1)C(=O)NNC(=O)c1cccc([N+](=O)[O-])c1	decoy	15423.4	15956.3	16411.2	18502.2	20758.4	-4.7	0.445	0.392	0.399	0.487	0.425	0.32
AMPC	ZINC62926389_2027	CN(CC1CCCCC1)C(=O)N1CC[C@@](C)(C(=O)[O-])C1	decoy	15376.5	15624.9	16328.8	18217.3	20008.2	-6.1	0.524	0.484	0.466	0.529	0.455	0.397
AMPC	ZINC18119613_529	CCOC(=O)Cc1cc(=O)[nH]c(/N=C(\N)Nc2ccc(C)c(C)c2)n1	decoy	16380.9	16730.3	17026.3	18834.9	20702.3	-5.4	0.439	0.421	0.494	0.321	0.453	0.282
AMPC	ZINC57744415_846	N#C/C(C(=O)Nc1ccccn1)=C(\[O-])[C@H]1COc2ccccc2O1	decoy	16187.0	16614.2	16948.2	18777.8	20475.0	-5.2	0.518	0.565	0.413	0.35	0.433	0.351
AMPC	ZINC19996759_2399	CN1C(=O)/C(=C\NN2CCCCC2)C(=O)[N-]C1=S	decoy	15941.2	16195.5	16617.0	18569.4	20029.4	-5.6	0.47	0.377	0.407	0.36	0.413	0.356
AMPC	ZINC59336291_948	CCOc1cc(/C=C(/C#N)C(=O)Nc2cccc(Cl)c2Cl)ccc1OCC(=O)[O-]	decoy	16496.6	16787.0	17147.7	18847.2	20482.8	-4.4	0.409	0.394	0.349	0.343	0.388	0.32
AMPC	ZINC68702499_1875	CCc1cc(=O)[nH]c(-c2ccc(N[C@H]3CCCOC3)nc2)n1	decoy	16556.0	16914.8	17308.4	19134.3	20927.5	-6.4	0.517	0.639	0.542	0.381	0.516	0.426
AMPC	ZINC63235551_685	CCCc1ccc(/C([O-])=C(\C#N)C(=O)Nc2ccccc2F)cc1	decoy	16270.7	16659.6	16993.3	19367.1	20770.5	-5	0.461	0.457	0.388	0.31	0.484	0.336
AMPC	ZINC18166850_2544	CCn1cc(/C([O-])=C/C(=O)C(F)F)c(C)n1	decoy	15654.7	16070.6	16654.8	18130.3	20106.1	-5.9	0.454	0.469	0.439	0.442	0.446	0.364
AMPC	ZINC49468617_2165	O=C([O-])Cc1cnc(COc2ccccc2Cl)[nH]c1=O	decoy	16638.9	17091.0	17676.6	19612.3	20684.6	-6.6	0.513	0.402	0.518	0.48	0.435	0.346
AMPC	ZINC70617755_2595	CC(C)(C)NC(=O)N1CCC[C@]1(C)C(=O)[O-]	decoy	16333.3	16609.8	16793.3	18324.5	19858.3	-6	0.449	0.48	0.423	0.377	0.464	0.383
AMPC	ZINC19844626_2879	C[NH+](C)CC/N=c1\cc(C(=O)[O-])cc[n-]1	decoy	15480.4	15966.5	16603.3	18248.4	19805.4	-5.6	0.501	0.385	0.392	0.502	0.5	0.364
AMPC	ZINC40819650_525	O=C(Nc1ccccc1-c1nc2ccccc2c(=O)[nH]1)c1cc([O-])[nH]c(=O)c1	decoy	15852.9	16187.8	16285.4	18607.0	20244.5	-7	0.591	0.616	0.785	0.542	0.563	0.462
AMPC	ZINC20254716_2705	Nc1cc(NS(=O)(=O)N2CCCC2)ccc1F	decoy	17264.1	17691.0	18175.6	19767.7	21384.3	-3.9	0.354	0.349	0.39	0.333	0.383	0.336
AMPC	ZINC19831076_1481	O=C1[N-]C(=O)/C(=C\c2ccc(OCc3ccc(C(=O)[O-])o3)cc2)C(=O)N1	decoy	15700.6	16206.7	16754.1	18065.2	19942.0	-5.2	0.45	0.423	0.403	0.426	0.484	0.351
AMPC	ZINC35221981_2810	CCC[C@@H](C)Nc1n[nH]c(=O)[nH]c1=O	decoy	17291.4	17772.8	18218.5	19867.7	21508.6	-4.2	0.366	0.338	0.386	0.248	0.43	0.32
AMPC	ZINC42583530_2307	CC[C@@H](Sc1nnc(N)n1C)C(=O)[O-]	decoy	15470.3	15814.4	16649.6	18227.0	19566.4	-5.2	0.439	0.389	0.413	0.489	0.476	0.296
AMPC	ZINC69951460_1577	O=S1(=O)N=C(CN2CCC(Cc3ccccc3)CC2)Nc2ccccc21	decoy	15041.1	15591.4	15867.1	17523.8	19909.3	-6	0.476	0.44	0.426	0.473	0.238	0.401
AMPC	ZINC44612384_1749	CC[C@H](C(=O)[O-])N(C)C(=O)c1cc2c(s1)CCCC2	decoy	15406.1	16052.8	16638.5	18253.8	19809.9	-5.6	0.501	0.39	0.392	0.467	0.431	0.377
AMPC	ZINC20216667_2147	CCCCn1c(=O)[nH]c(=O)c2c(CC)c(C(=O)[O-])cnc21	decoy	15844.2	16328.9	16766.4	18504.4	20585.5	-6.1	0.467	0.484	0.645	0.443	0.455	0.374
AMPC	ZINC13774426_2212	C=CCN1C(=O)[N-]C(=O)/C(=C/c2ccccc2OCC(=O)[O-])C1=O	decoy	15994.2	16544.0	17256.5	19463.5	21045.0	-5.3	0.424	0.457	0.399	0.335	0.485	0.351
AMPC	ZINC71601993_550	NC(=O)c1ccc(/N=N\c2c(C(=O)[O-])nc3c(O)cccn23)cc1	decoy	16397.9	16756.1	17091.4	18442.5	19928.1	-6.1	0.502	0.44	0.572	0.388	0.444	0.352
AMPC	ZINC42853045_2516	CS[C@H](C)C(=O)Nc1nc(C(C)=O)cs1	decoy	16719.2	17065.2	17593.3	19405.3	20878.9	-6.4	0.514	0.531	0.651	0.416	0.481	0.424
AMPC	ZINC19946661_253	Cc1ccc(-n2nc(C(=O)[O-])c([O-])cc2=O)cc1Cl	decoy	16456.3	16803.5	17391.2	18993.2	20186.4	-6.5	0.528	0.515	0.49	0.446	0.481	0.393
AMPC	ZINC09506832_749	CCO/C([O-])=C1/C(C)=Nc2ccccc2[N-]/C1=N\S(=O)(=O)c1ccc(Cl)cc1	decoy	15198.3	15625.0	16307.3	18221.3	20629.3	-3.8	0.361	0.335	0.307	0.462	0.446	0.336
AMPC	ZINC62748414_2842	C[C@@H](N[C@H]1CCCNC1=O)c1ccc(F)cc1O	decoy	16341.2	16557.2	17028.1	19023.0	20381.6	-5	0.468	0.428	0.557	0.335	0.477	0.348
AMPC	ZINC13805857_2820	CCC[C@@H](C)[C@]1(CC)C(=O)NC(=O)N=C1N	decoy	15747.4	16422.6	16984.9	18508.8	20008.7	-5.4	0.396	0.377	0.374	0.327	0.5	0.32
AMPC	ZINC17112200_754	O=C1[N-]C(=O)N(c2ccc(F)cc2)C(=O)/C1=C\c1ccc(-c2ccc(C(=O)[O-])cc2)o1	decoy	17122.9	17486.0	17800.4	19592.3	21310.6	-5.1	0.467	0.539	0.425	0.406	0.679	0.351
AMPC	ZINC06889398_28	O=C([O-])CCCCCNC1=NC(=O)/C(=C/c2ccccc2O)S1	decoy	16637.5	16896.0	17274.3	19007.7	20709.0	-5.5	0.447	0.382	0.409	0.284	0.364	0.343
AMPC	ZINC46756806_1542	O=C(Nc1nnc(-c2ccccn2)s1)[C@@H]1CCCC[C@@H]1C(F)(F)F	decoy	15596.9	16083.1	16445.0	18350.7	19928.9	-4.8	0.382	0.397	0.357	0.517	0.474	0.301
AMPC	ZINC70064853_2694	CNC(=O)CN1C(=O)NC(=O)C12CCCC2	decoy	16396.0	16847.1	17410.0	19229.3	20637.4	-7.5	0.673	0.704	0.706	0.526	0.699	0.538
AMPC	ZINC50370490_1088	CO[C@@H]1CCC[C@H]1NC(=O)CC1(C(=O)[O-])CCCCC1	decoy	15976.0	16223.0	16885.7	18425.2	19603.8	-5.8	0.437	0.384	0.414	0.37	0.461	0.364
AMPC	ZINC71319934_1324	O=C([O-])C[C@@H]1CCCCN1C(=O)NCc1ccc(Cl)s1	decoy	15973.9	16346.3	17050.9	18843.8	20081.3	-6.3	0.435	0.495	0.468	0.431	0.482	0.411
AMPC	ZINC52005052_2318	O=C([O-])/C=C/C(=O)N[C@H]1CCCC[C@@H]1O	decoy	16721.8	17054.2	17669.4	19004.0	20412.1	-5.3	0.424	0.422	0.399	0.35	0.356	0.38
AMPC	ZINC52248988_2119	C[C@H]1CC(C)(C)C[C@](O)(CC(=O)[O-])C1	decoy	15630.0	16085.3	16655.8	18395.1	19729.2	-4.9	0.458	0.402	0.41	0.385	0.487	0.367
AMPC	ZINC69948985_2690	O=S(=O)([N-]c1ccon1)c1c[nH]c[nH+]1	decoy	15849.6	16292.4	16992.3	18704.2	20463.9	-4	0.389	0.411	0.389	0.378	0.292	0.348
AMPC	ZINC06698345_1833	O=C(Cc1ccc(F)cc1)Nc1cccc(-c2nnn[n-]2)c1	decoy	15751.2	15927.4	16593.1	18163.3	20170.3	-5.2	0.45	0.385	0.399	0.435	0.355	0.328
AMPC	ZINC06589343_356	O=C([O-])[C@@H]1CSCN1C(=O)NC1CCCCC1	decoy	16334.1	16955.0	17225.5	18608.1	20086.4	-5.3	0.444	0.501	0.405	0.306	0.43	0.359
AMPC	ZINC65651049_1053	COc1ccccc1NC(=O)/C(C#N)=C(\[O-])c1csc(C)n1	decoy	15900.3	16309.9	16717.9	18735.8	20269.6	-6.5	0.514	0.504	0.651	0.389	0.473	0.439
AMPC	ZINC71467887_2849	[NH3+]Cc1cc([O-])n2nc(-c3ccc(F)cc3)cc2n1	decoy	16454.9	16791.0	17244.4	19223.5	20662.2	-5.5	0.447	0.373	0.421	0.321	0.357	0.334
AMPC	ZINC62936599_1357	C[C@@]1(C(=O)[O-])CC[N@H+](CC(=O)Nc2cc(Cl)ccc2Cl)C1	decoy	14958.5	15193.4	15416.9	17633.6	19584.0	-5.5	0.394	0.382	0.541	0.595	0.489	0.366
AMPC	ZINC12407461_934	COc1cccc([C@@H]2N=C(Nc3ccc(C)cc3)N=C3N=C(C)C=C([O-])N32)c1	decoy	15219.8	15765.8	16253.1	18133.4	20038.0	-5.6	0.503	0.457	0.56	0.586	0.431	0.367
AMPC	ZINC57885214_1008	Cc1ccc(-c2n[nH]c(=S)n2CC(=O)[N-]c2nc(N3CCCCC3)n[nH]2)cc1	decoy	15381.1	15403.6	16002.1	17857.5	19697.9	-4.2	0.408	0.371	0.339	0.468	0.376	0.32
AMPC	ZINC71716847_97	C[C@H](CN(CC(=O)[O-])c1ccc(Cl)cc1Cl)C(=O)[O-]	decoy	16092.5	16556.6	17125.7	19051.2	20747.5	-6	0.476	0.502	0.453	0.359	0.457	0.378
AMPC	ZINC37429663_264	Cc1cccc2c(=O)[nH]c(CS[C@H](C)C(=O)[O-])nc12	decoy	16242.3	16632.7	17252.1	18973.8	20593.4	-5.6	0.372	0.391	0.554	0.31	0.413	0.383
AMPC	ZINC05341922_1500	Cc1nnc(NC(=O)c2cc(-c3ccc(C)c(C)c3O)[nH]n2)s1	decoy	16161.5	16485.8	16892.2	19072.4	20679.6	-6.4	0.517	0.618	0.496	0.425	0.466	0.426
AMPC	ZINC13409505_695	Cn1c([O-])c(C2=NNC(=O)/C2=C\c2ccccc2O)c(=O)c2ccccc21	decoy	16065.8	16688.1	17308.9	19067.9	20864.0	-5	0.468	0.475	0.395	0.38	0.35	0.348
AMPC	ZINC65999467_1557	C#CCOc1ccc(/C=c2\s/c(=C\C(=O)c3ccco3)[nH]c2=O)cc1	decoy	16477.9	16800.7	17179.3	18908.4	20851.0	-4.6	0.418	0.384	0.374	0.318	0.318	0.317
AMPC	ZINC65763334_1149	Cc1ccccc1S(=O)(=O)[N-]C(=O)[C@@H]1CCN(c2cc(F)cc(F)c2)C1=O	decoy	15131.3	15357.9	16025.7	18437.8	19929.9	-3.2	0.34	0.267	0.308	0.365	0.179	0.289
AMPC	ZINC35682025_217	C#CCSc1nc2sc(C(=O)[O-])c(C)c2c(=O)[nH]1	decoy	16714.5	16946.2	17460.1	19303.5	20809.6	-4.8	0.382	0.416	0.479	0.331	0.471	0.301
AMPC	ZINC42164534_476	[NH3+]C1(C(=O)N2CCC[C@H]2CC(=O)[O-])CCCC1	decoy	16151.8	16368.9	16739.9	18577.0	20024.8	-5.5	0.512	0.458	0.403	0.376	0.493	0.341
AMPC	ZINC31273137_1534	C[C@@H](Oc1ccc(Cl)cc1Br)C(=O)Nc1nncs1	decoy	16442.1	16522.6	17058.9	18920.2	20218.4	-4.8	0.508	0.427	0.504	0.329	0.342	0.364
AMPC	ZINC49175419_2669	CCc1ncc(C(=O)Nc2ncn[n-]2)s1	decoy	16604.5	16929.0	17311.5	18618.9	20285.5	-5.1	0.467	0.457	0.554	0.368	0.438	0.351
AMPC	ZINC69903081_40	COC(=O)C(=O)C1=C(c2ccc(Cl)s2)NC([S-])=N[C@@H]1c1cccs1	decoy	15961.0	16370.9	16911.2	18674.3	20175.4	-5.3	0.474	0.554	0.533	0.395	0.46	0.363
AMPC	ZINC05444066_1707	C/C(O)=N/c1nc(SCc2ccc(Br)cc2)n[nH]1	decoy	16819.7	17261.7	17663.1	19521.6	21122.9	-4.4	0.411	0.34	0.539	0.285	0.318	0.371
AMPC	ZINC59154925_1854	COc1cccc2c1NC(=O)/C2=N\NC(=O)c1ccc(F)cc1	decoy	15468.4	15951.4	16536.5	18588.7	20205.7	-5.9	0.406	0.41	0.404	0.466	0.369	0.364
AMPC	ZINC06883268_1504	O=C(Nc1ccc(F)cc1)C(=O)c1c([O-])[n-]c2ccc([N+](=O)[O-])cc12	decoy	16762.6	17290.4	17849.2	19504.5	20758.0	-5.7	0.466	0.573	0.552	0.374	0.485	0.364
AMPC	ZINC35570374_2635	Cc1cncc([C@H](O)Cl)c1	decoy	16559.3	16932.8	17466.3	19430.0	21029.8	-4.4	0.409	0.382	0.391	0.284	0.388	0.34
AMPC	ZINC62314187_1606	O=c1[nH]c2ccc([N-]S(=O)(=O)CCc3ccccc3F)cc2o1	decoy	16843.8	17311.8	17907.3	19691.0	21425.0	-6.4	0.499	0.624	0.503	0.382	0.476	0.424
AMPC	ZINC41291510_2052	Cc1cc(Cl)ccc1OC[C@@H](O)CC(=O)[O-]	decoy	15249.0	15765.8	16110.6	17794.6	19651.2	-5	0.461	0.384	0.554	0.52	0.477	0.336
AMPC	ZINC68938421_492	NS(=O)(=O)N[C@@H]1CCOc2ccc(F)cc21	decoy	16095.3	16572.0	17096.8	18660.6	20133.2	-6	0.449	0.433	0.45	0.377	0.343	0.372
AMPC	ZINC05516149_298	Cc1cc(NS(C)(=O)=O)ccc1NS(C)(=O)=O	decoy	16004.3	16219.6	16994.6	18905.1	20375.6	-4.8	0.458	0.402	0.53	0.427	0.342	0.348
AMPC	ZINC26473480_2150	CC(C)c1ccc(OCc2nnc(SCC(=O)[O-])[nH]2)cc1	decoy	16325.4	16611.0	17036.1	18940.2	20531.3	-5.5	0.447	0.457	0.434	0.333	0.496	0.363
AMPC	ZINC62847382_1711	CCC1(C(=O)[O-])CCN(C(=O)NCc2ccc(C)s2)CC1	decoy	15507.5	15945.2	16829.7	18686.3	20267.0	-5.3	0.474	0.457	0.405	0.463	0.43	0.351
AMPC	ZINC50016453_2829	Nc1cc(F)c(F)cc1C(=O)[N-]c1nncs1	decoy	16081.7	16470.1	16712.1	18531.1	20136.5	-5.4	0.404	0.461	0.536	0.369	0.351	0.37
AMPC	ZINC49025276_1082	CC[C@H]1CC[C@@H](N(C)C(=O)N[C@@](C)(C(=O)[O-])C2CC2)CC1	decoy	15481.6	16009.3	16415.5	18514.9	20241.8	-4.7	0.419	0.423	0.362	0.553	0.425	0.375
AMPC	ZINC07422428_1249	CCCC[C@H]1CC[C@@H](C(=O)Nc2cc(C)nn2-c2nc([O-])c3c(n2)CCC3)CC1	decoy	16453.8	16766.6	17172.8	19249.7	20858.1	-3.8	0.374	0.409	0.343	0.283	0.398	0.337
AMPC	ZINC04293108_694	C[C@@H](CCC(=O)[O-])[C@H]1CC[C@@H]2[C@@H]3[C@H](CC[C@]12C)[C@@]1(C)CC[C@@H](C(=O)[O-])C[C@H]1C[C@H]3C(=O)[O-]	decoy	16044.5	16339.2	16891.8	18379.6	20173.0	-6.6	0.527	0.437	0.481	0.443	0.54	0.437
AMPC	ZINC32561118_1597	COc1cc(/C=C(\C#N)c2nc3ccc(C)cc3[nH]2)ccc1OCC(=O)[O-]	decoy	16325.9	16753.2	17157.0	19143.3	20952.2	-6	0.468	0.567	0.451	0.335	0.42	0.393
AMPC	ZINC67029185_1520	CC1=C(C(=O)OC(C)C)[C@@H](c2cccc(O[C@@H](C)C(=O)[O-])c2)NC(=S)N1	decoy	16762.9	17065.1	17243.5	19468.9	21119.4	-5.4	0.372	0.457	0.501	0.278	0.5	0.312
AMPC	ZINC64682273_2226	C[C@H](OCC1CC1)/C([O-])=C(\C#N)C(=O)Nc1ccc(C(=O)N(C)C)cc1	decoy	16430.3	17005.4	17537.8	19427.6	20881.4	-4.2	0.408	0.402	0.412	0.301	0.463	0.32
AMPC	ZINC71601456_1830	N#Cc1ccc(Nc2ccc(F)cc2CC(=O)[O-])cc1	decoy	15694.0	16121.9	16452.8	18402.8	20129.2	-5.1	0.467	0.404	0.543	0.42	0.477	0.368
AMPC	ZINC32795995_1286	CCc1nnc(NC(=O)c2cccc3c4c([nH]c23)CCCC4)s1	decoy	15465.1	15829.0	16284.3	18395.7	19960.6	-4.7	0.41	0.379	0.362	0.549	0.471	0.32
AMPC	ZINC35733485_2044	C[C@@H](NC(=O)CC1(C(=O)[O-])CCCCC1)C1CC1	decoy	15266.1	15705.5	16152.0	17970.5	19705.7	-5.5	0.512	0.391	0.384	0.501	0.48	0.375
AMPC	ZINC02370616_1271	COc1ccccc1N1C(=O)[N-]C(=O)/C(=C\c2c(-c3ccccc3)[nH]c3ccccc23)C1=O	decoy	16457.1	16779.9	17325.2	18994.3	20436.2	-4.3	0.395	0.369	0.345	0.343	0.463	0.32
AMPC	ZINC62317711_893	CCC(CC)c1c(C(=O)[O-])nnn1Cc1ccc(C(=O)[O-])o1	decoy	15869.6	16082.9	16282.1	18441.7	19800.9	-5.4	0.404	0.356	0.379	0.398	0.483	0.362
AMPC	ZINC62745014_1821	C[C@H]([NH2+]Cc1ccc2c(c1)OCO2)c1ccc(F)cc1O	decoy	17308.4	17796.1	18196.1	19773.0	21348.0	-4.3	0.395	0.363	0.375	0.324	0.387	0.399
AMPC	ZINC70652541_42	Cc1nc(S[C@H](C)C(=O)[O-])sc1C(=O)[O-]	decoy	15543.5	15828.3	16539.0	18661.4	20424.0	-5.7	0.497	0.487	0.412	0.466	0.515	0.387
AMPC	ZINC70618381_2796	CCN(CC)C(=O)N1CCC[C@]1(C)C(=O)[O-]	decoy	14649.3	15233.7	16206.9	18114.0	19717.2	-5.4	0.516	0.457	0.439	0.686	0.49	0.357
AMPC	ZINC37454492_1739	O=C([O-])[C@H]1CSCN1C(=O)CSc1cccs1	decoy	16827.9	17333.9	17706.9	19499.2	21065.8	-5.8	0.419	0.564	0.405	0.324	0.44	0.37
AMPC	ZINC67119031_1210	Cn1c(CCNC(=O)c2cc3c([nH]c2=O)CC(C)(C)CC3=O)n[nH]c1=S	decoy	16025.7	16465.3	16706.3	18664.1	20274.3	-7.3	0.66	0.656	0.596	0.536	0.673	0.485
AMPC	ZINC36829215_1380	N#Cc1c(F)cccc1[N-]S(=O)(=O)c1ccc(=O)[nH]c1	decoy	16977.6	17374.0	17849.6	19673.3	21360.3	-5.1	0.467	0.416	0.405	0.322	0.396	0.323
AMPC	ZINC57534217_2064	Cc1cc(C)cc([N-]S(=O)(=O)CCCO)c1	decoy	16032.5	16383.5	16773.4	18579.7	20434.1	-4.6	0.415	0.428	0.399	0.406	0.469	0.327
AMPC	ZINC48733940_1958	C[C@@H](CC(=O)Nc1nc[nH]n1)c1ccc(F)cc1	decoy	16156.1	16388.9	16935.6	18926.7	19988.9	-6.3	0.463	0.453	0.577	0.414	0.441	0.42
AMPC	ZINC14827650_2553	O=c1c2cc(O)ccc2nc2n1CC[C@@H]2O	decoy	16913.1	17355.4	17935.5	19763.7	21261.9	-6.3	0.469	0.46	0.577	0.325	0.482	0.409
AMPC	ZINC67767693_1419	Cc1cc([C@H](C)NC(=O)C(=O)Nc2ccc(C#N)cc2)c(C)o1	decoy	16671.8	17095.8	17529.4	19204.1	20988.6	-5.9	0.454	0.555	0.417	0.354	0.483	0.364
AMPC	ZINC31509647_1068	O=C(CNC(=O)C1CC1)Nc1nc(C(F)(F)F)cs1	decoy	16184.4	16573.3	17037.5	19062.9	20654.7	-5.2	0.518	0.539	0.463	0.328	0.479	0.351
AMPC	ZINC70554320_2744	O=C(N[C@@H]1CCC[C@H](C(=O)[O-])C1)c1cc(Cl)c[nH]1	decoy	17127.3	17626.5	18132.3	19858.0	21498.4	-5.8	0.481	0.549	0.566	0.511	0.405	0.382
AMPC	ZINC71757657_557	C=C1C[C@@]23C[C@@H]1CC[C@H]2[C@]1(C=O)CC[C@@H](O)[C@](C)(C(=O)[O-])[C@H]1[C@H]3C(=O)[O-]	decoy	16892.7	17115.9	17432.0	19047.5	20883.9	-5.4	0.396	0.501	0.418	0.272	0.507	0.347
AMPC	ZINC45814453_2309	O=c1[nH]c2ccc(O)cc2[nH]c1=O	decoy	16938.4	17294.2	17567.8	19508.5	21160.9	-5.9	0.403	0.464	0.563	0.337	0.431	0.335
AMPC	ZINC53162434_1406	O=C([O-])C1(Nc2c([N+](=O)[O-])ccc(F)c2F)CCCCC1	decoy	14734.6	14937.9	15231.3	17700.9	19645.5	-6.5	0.528	0.466	0.651	0.61	0.472	0.433
AMPC	ZINC06282400_1139	O=C1[N-]C(=O)N(c2ccccc2)C(=O)/C1=C/c1ccc(O)c(Br)c1	decoy	16143.5	16466.5	16764.8	18895.2	20319.4	-4.5	0.406	0.382	0.367	0.428	0.403	0.32
AMPC	ZINC42900440_2835	[NH3+]C[C@H](Sc1nccc(=O)[nH]1)c1ccccc1	decoy	17179.7	17594.1	18146.6	19847.1	21386.7	-4.3	0.393	0.363	0.398	0.31	0.187	0.32
AMPC	ZINC35500757_1794	C[NH2+][C@@H](c1ccc2[nH]c(=O)oc2c1)c1ccccc1C	decoy	17350.8	17821.0	18277.0	19832.7	21519.9	-5.3	0.444	0.446	0.405	0.431	0.485	0.351
AMPC	ZINC13116455_2548	COc1cccc2c1N[C@H](C(=O)[O-])[C@@H]1CC=C[C@@H]21	decoy	15722.8	16080.9	16931.8	18800.1	20218.9	-5.7	0.497	0.463	0.56	0.404	0.486	0.349
AMPC	ZINC46094527_222	COc1ccc(/C=N/NS(=O)(=O)c2ccccc2)c(O)c1	decoy	16493.6	16798.8	17144.7	19094.6	20524.2	-5.1	0.467	0.364	0.589	0.344	0.452	0.336
AMPC	ZINC64693634_387	Cc1ccc(CSC2=NC(=O)CC(N)=N2)cc1	decoy	16628.3	17068.8	17598.2	19517.3	21085.4	-5.3	0.444	0.475	0.405	0.27	0.378	0.348
AMPC	ZINC40906154_2825	COc1ccc(CNc2c(C)n[nH]c2C)c(O)c1	decoy	16818.6	17165.1	17704.6	19345.0	20280.6	-4.5	0.409	0.355	0.417	0.239	0.318	0.335
AMPC	ZINC19921242_936	COc1ccc(NC2=N[C@@H](c3ccccc3Cl)N3C([O-])=CC(C)=NC3=N2)cc1	decoy	15907.6	16101.1	16142.2	18025.2	20289.4	-5.7	0.435	0.437	0.398	0.393	0.485	0.364
AMPC	ZINC68939887_2282	O=C([O-])[C@]1([NH+]2CCCC2)CCCS(=O)(=O)C1	decoy	15570.0	15907.1	16552.4	18143.4	19704.0	-5.1	0.467	0.436	0.413	0.423	0.35	0.369
AMPC	ZINC60615268_540	O=C(Nc1nc(-c2ccco2)n[nH]1)c1ccc2c(=O)[nH]c([S-])nc2c1	decoy	16009.4	16594.9	17109.6	18794.6	20497.0	-6	0.449	0.48	0.442	0.384	0.351	0.395
AMPC	ZINC62845140_2436	CCCC1(C(=O)[O-])CCN(C(=O)c2cn[nH]c2)CC1	decoy	16469.3	16543.3	17076.5	18994.4	20557.7	-4.9	0.476	0.533	0.519	0.375	0.43	0.351
AMPC	ZINC18166850_2545	CCn1cc(/C([O-])=C\C(=O)C(F)F)c(C)n1	decoy	16207.2	16635.0	17117.6	19118.8	20676.5	-6.7	0.544	0.596	0.518	0.459	0.574	0.466
AMPC	ZINC40351122_2049	CC[C@@H](C#N)NC(=O)c1ccc(O)c(Cl)c1	decoy	17191.5	17641.7	18190.4	19868.3	21433.7	-4.8	0.41	0.38	0.472	0.511	0.416	0.315
AMPC	ZINC62845336_2329	CCC1(C(=O)[O-])CCN(C(=O)[C@@H](C)[NH3+])CC1	decoy	16656.4	17014.0	17194.0	18922.3	20424.9	-5.9	0.454	0.469	0.443	0.359	0.448	0.344
AMPC	ZINC56081777_1545	COc1ccc(/C=C(/C#N)C(=O)Nc2cccc(N3CCCC3)c2)cc1	decoy	16532.8	16838.6	17025.8	18790.8	20638.6	-3.7	0.328	0.334	0.332	0.316	0.424	0.313
AMPC	ZINC71757495_800	C=C1C[C@]23C[C@H]1CC[C@@H]2[C@@]1(C)CCC[C@@](C)(C(=O)[O-])[C@@H]1[C@H]3C(=O)[O-]	decoy	14788.5	15185.1	15703.6	18270.9	19641.0	-6.3	0.469	0.498	0.474	0.609	0.475	0.382
AMPC	ZINC71548631_2543	O=C([O-])Cn1cnc(-c2ccc(F)cc2F)c1	decoy	14731.8	15118.5	15873.8	17763.7	19844.5	-5.4	0.404	0.377	0.379	0.656	0.351	0.353
AMPC	ZINC71594662_1529	O=C([O-])Cc1nc2c(CO)cccn2c1/N=N\c1ccc(O)cc1	decoy	15796.3	16081.4	16777.0	18137.2	20392.8	-5.7	0.497	0.554	0.556	0.438	0.431	0.364
AMPC	ZINC18124909_636	O=C([N-]c1nc(-c2n[n-]c(NC(=O)C(F)(F)F)n2)n[n-]1)C(F)(F)F	decoy	16262.9	16689.6	17238.5	19260.0	20655.8	-5.2	0.439	0.539	0.419	0.307	0.468	0.348
AMPC	ZINC71224313_1374	O=c1cc[nH]cc1S(=O)(=O)N[C@@H]1C[C@H]2C[C@@H]1[C@H]1CCC[C@@H]12	decoy	16836.1	17207.9	17730.4	19333.6	20870.7	-4.5	0.406	0.365	0.354	0.242	0.43	0.335
AMPC	ZINC33419091_2505	CCc1nc2scc(CC(=O)[O-])n2c1C	decoy	15547.8	15833.8	16480.1	18385.0	20501.4	-4.9	0.452	0.469	0.395	0.578	0.487	0.323
AMPC	ZINC49042290_1594	CC(C)N(C)S(=O)(=O)Nc1sc2c(c1C(=O)[O-])CCC2	decoy	16041.4	16616.7	16933.6	18414.7	19384.6	-5.4	0.481	0.393	0.556	0.348	0.371	0.355
AMPC	ZINC48996796_2008	CN(CC1CCCCC1)C(=O)N1CCCC[C@H]1CC(=O)[O-]	decoy	16949.1	17467.7	17898.0	19534.1	21086.1	-5.7	0.439	0.573	0.411	0.264	0.485	0.37
AMPC	ZINC33116426_1693	CS(=O)(=O)/N=C(/Nc1ccccc1)Nc1ccccc1F	decoy	17052.0	17472.4	17785.9	19562.3	21174.2	-3.2	0.335	0.323	0.299	0.343	0.304	0.397
AMPC	ZINC37429662_263	Cc1cccc2c(=O)[nH]c(CS[C@@H](C)C(=O)[O-])nc12	decoy	15737.7	15992.1	16382.5	18233.4	19979.8	-6	0.468	0.479	0.566	0.427	0.431	0.39
AMPC	ZINC67774090_791	Cc1ccc(/C=C(/C#N)C(=O)[N-]c2nc(-c3ccc(F)cc3)n[nH]2)cc1	decoy	16042.7	16436.5	17032.4	19119.4	20776.3	-4.1	0.437	0.33	0.305	0.36	0.432	0.32
AMPC	ZINC27525663_305	Cc1nnc(SCC(=O)[O-])n1/N=C/c1ccccc1O	decoy	16016.5	16435.3	16975.2	18741.8	20417.0	-5.9	0.406	0.469	0.563	0.389	0.475	0.361
AMPC	ZINC37921092_466	O=C(NCc1nc[nH]n1)c1cc(Cl)c(Cl)[nH]1	decoy	15929.0	16314.0	16675.4	18567.3	20276.3	-7.1	0.613	0.613	0.823	0.523	0.549	0.417
AMPC	ZINC15083319_174	COc1cccc([C@H]2CC(=O)Nc3[nH]ncc32)c1OCc1ccc(F)cc1	decoy	16828.6	17265.3	17375.0	18894.0	20858.9	-3.3	0.354	0.315	0.331	0.309	0.343	0.289
AMPC	ZINC58218958_1714	CC(C)C(=O)N[C@H]1CCCN(C(=O)c2cc(Cl)ccc2O)C1	decoy	15430.0	15685.4	16297.2	18632.6	20390.1	-6.1	0.475	0.591	0.457	0.535	0.444	0.404
AMPC	ZINC05625994_766	CC(=O)CC(=O)c1c(C)nn(-c2nc(-c3ccc(C)cc3)cs2)c1O	decoy	15795.4	16093.3	16275.3	18336.1	20019.5	-6	0.483	0.394	0.454	0.452	0.358	0.386
AMPC	ZINC54401886_2579	CCC(C)(C)C(=O)N[C@@]1(C(=O)[O-])CCC[C@@H](C)C1	decoy	15473.5	15978.6	16666.6	18085.1	19494.9	-5.9	0.454	0.465	0.417	0.444	0.483	0.311
AMPC	ZINC57531407_1506	C=CCOC(=O)C1=C(C)Nc2[nH]c(=O)[nH]c(=O)c2[C@@H]1c1ccc(F)c(F)c1	decoy	16766.8	17231.3	17963.2	19530.0	20996.3	-5.9	0.464	0.483	0.444	0.345	0.439	0.359
AMPC	ZINC38019946_1741	CCCN(CC(=O)[O-])C(=O)/C=C/c1ccccc1F	decoy	15418.5	15876.6	16701.3	18623.3	19916.4	-6.3	0.514	0.414	0.474	0.474	0.475	0.411
AMPC	ZINC67029272_1006	CCN(CC)C(=O)C1=C(C)NC(=S)N[C@@H]1c1cccc(O[C@H](C)C(=O)[O-])c1	decoy	16300.7	16657.0	17007.2	18551.5	19723.4	-4.6	0.428	0.388	0.467	0.336	0.426	0.389
AMPC	ZINC63959615_1773	CN(C)C(=O)C1=NC=C(C(=O)c2cc(F)ccc2O)C1	decoy	15863.1	15967.1	15907.1	18483.9	19911.4	-5.6	0.501	0.419	0.398	0.458	0.485	0.37
AMPC	ZINC36239126_2464	CC(=O)Nc1nnc(CC(=O)[O-])s1	decoy	14663.0	15141.2	16076.2	17811.6	19521.6	-5	0.468	0.396	0.414	0.669	0.43	0.321
AMPC	ZINC41283967_1897	COc1ccc(CC(=O)CC(C)=O)cc1Cl	decoy	15680.9	15892.8	16450.2	18533.8	20638.9	-4.8	0.508	0.495	0.404	0.507	0.488	0.352
AMPC	ZINC70064651_2391	O=C1CN(CCCn2cc[nH+]c2)C(=O)N1	decoy	17381.5	17830.1	18286.8	19887.8	21540.6	-5.9	0.446	0.465	0.444	0.322	0.443	0.361
AMPC	ZINC49116017_2207	CS(=O)(=O)[N-]c1cc(F)ccc1C(=O)Nc1nncs1	decoy	15637.0	15915.3	16204.0	18453.5	19926.8	-5.3	0.483	0.371	0.421	0.434	0.453	0.363
AMPC	ZINC53372027_1555	CCCN(C(=O)c1c[nH]c(=O)c(Cl)c1)[C@@H](C)c1cc2ccccc2o1	decoy	15632.5	16092.6	16662.4	18519.3	20224.5	-4.3	0.395	0.372	0.364	0.429	0.398	0.337
AMPC	ZINC63235701_742	COc1ccccc1N/C([O-])=C(\C#N)C(=O)c1ccn(-c2cccc(F)c2)n1	decoy	16384.4	16718.3	17247.4	19029.5	20539.9	-4.7	0.419	0.392	0.398	0.339	0.425	0.279
AMPC	ZINC36947352_2248	CS(=O)(=O)NC1(C(=O)[O-])CCCC1	decoy	16536.2	16989.5	17544.9	19434.0	20957.2	-5.3	0.444	0.475	0.413	0.304	0.448	0.374
AMPC	ZINC66646276_1099	CC[C@@H](C)N(C)C(=O)c1sc(S(N)(=O)=O)cc1C	decoy	15090.8	15439.5	15942.5	17983.9	19681.0	-5.2	0.485	0.403	0.533	0.613	0.491	0.351
AMPC	ZINC19229874_2242	CCOC(=O)C1=C(C)N=C(C)/C(=C(\[O-])OCC)[C@H]1C(=O)[O-]	decoy	14703.9	15280.5	15905.5	18077.3	19743.4	-7.3	0.658	0.664	0.68	0.804	0.682	0.443
AMPC	ZINC66638449_1662	O=C(NCc1n[nH]c(=S)n1C1CC1)c1c(Cl)nc2ccccn12	decoy	15488.6	16018.7	16689.1	18432.3	19943.3	-4.4	0.411	0.382	0.354	0.482	0.449	0.329
AMPC	ZINC62220213_1961	C[C@@H](C(=O)Nc1ccc2oc(=O)[nH]c2c1)C1CC1	decoy	15127.8	15721.3	16206.0	18578.2	20211.0	-5.8	0.419	0.381	0.425	0.492	0.431	0.376
AMPC	ZINC39933008_876	Cc1cc(C)nc(SCc2n[nH]c(SCC(=O)[O-])n2)n1	decoy	15190.1	15239.0	16207.1	18226.5	19862.3	-4.7	0.419	0.374	0.362	0.65	0.352	0.32
AMPC	ZINC67956246_143	CC(C)Cn1nc(C(=O)[O-])c2c1CCN(C(=O)Cc1ccc(O)c(Cl)c1)C2	decoy	16732.8	17039.5	17310.4	19181.0	20790.6	-6.2	0.468	0.603	0.523	0.369	0.433	0.409
AMPC	ZINC62220505_1264	O=C(Nc1ccc2[nH]c(=O)oc2c1)[C@H](c1ccc2c(c1)OCCO2)C1CCCC1	decoy	16129.7	16329.6	16914.4	19027.9	20697.0	-5.3	0.424	0.396	0.434	0.372	0.425	0.411
AMPC	ZINC37128358_1698	Oc1ccc(Cl)cc1CNc1ccc(-n2nccn2)cc1	decoy	17274.6	17629.1	18097.1	19791.1	21316.9	-5.7	0.439	0.479	0.398	0.424	0.365	0.37
AMPC	ZINC67175946_447	O=[N+]([O-])c1ccc([O-])nc1Br	decoy	16374.4	16885.5	17062.2	18495.0	20266.4	-4.3	0.368	0.327	0.356	0.358	0.295	0.361
AMPC	ZINC62343654_1767	COc1ccc([C@H](Cl)C[N@@H+](C)CC(=O)[O-])cc1	decoy	16431.8	16873.5	17538.5	18640.2	20689.3	-3.9	0.354	0.375	0.384	0.353	0.311	0.391
AMPC	ZINC19359254_2193	O=C([O-])c1ccc(CN2CC[NH+](Cc3ccc(C(=O)[O-])o3)CC2)o1	decoy	16393.2	16912.6	17499.7	19168.5	20692.0	-5.4	0.439	0.356	0.386	0.31	0.453	0.285
AMPC	ZINC50330892_2578	O[C@@H]1CCCc2nc(-c3ncn[n-]3)sc21	decoy	15805.5	16222.5	16869.0	18950.2	20364.4	-5.3	0.483	0.457	0.529	0.409	0.499	0.363
AMPC	ZINC09354446_508	COc1ccc2c(c1)[nH]c1c([O-])n(/N=C/c3cccc(O)c3O)c(=O)nc12	decoy	16680.2	17101.1	17656.0	19261.8	20738.7	-5.3	0.439	0.401	0.413	0.338	0.482	0.351
AMPC	ZINC37839498_2762	CC(=O)CC(=O)N(C)Cc1[nH+]ccn1C	decoy	15326.4	15905.2	16451.8	18520.6	20199.7	-4.9	0.476	0.408	0.413	0.539	0.484	0.348
AMPC	ZINC53856419_731	CCOc1cc(-c2nc3ccc([N+](=O)[O-])cc3c(=O)[nH]2)cc(Cl)c1O	decoy	16126.8	16414.8	16870.9	18658.2	20448.7	-4.2	0.366	0.338	0.379	0.382	0.285	0.337
AMPC	ZINC01260448_922	COc1cccc(/C=N\n2c([S-])nnc2-c2ccc(Cl)cc2Cl)c1O	decoy	16046.7	16421.5	16980.4	18392.4	20263.3	-4	0.396	0.434	0.389	0.401	0.476	0.32
AMPC	ZINC44270003_1810	Cc1ccc(NC(=O)[C@@H]2C[C@@H]2C(=O)[O-])cc1C(F)(F)F	decoy	15632.4	15880.5	16366.2	18271.1	20006.9	-6	0.483	0.39	0.572	0.488	0.42	0.335
AMPC	ZINC37552662_1072	O=S(=O)(Nc1ccc(C#CCCO)cc1F)N1CCCC1	decoy	14792.8	15326.5	15847.2	18052.1	19858.4	-5.9	0.464	0.469	0.417	0.642	0.43	0.361
AMPC	ZINC42514979_2412	O=C(c1c[nH]c(=O)cn1)N(CCO)C1CCCC1	decoy	15370.5	15842.9	16403.0	18372.1	19920.8	-5.4	0.372	0.476	0.501	0.512	0.377	0.359
AMPC	ZINC65108024_1659	O=C(/N=c1\[nH]nc2ccccn12)c1n[nH]c(C2CC2)c1Br	decoy	14473.6	15180.7	16167.5	17917.6	19630.6	-4.9	0.452	0.392	0.529	0.655	0.357	0.351
AMPC	ZINC62494952_1045	COc1cc([C@H]2C[C@@H]2C(=O)[O-])cc(Br)c1O	decoy	16637.3	16951.9	17338.7	18828.6	20781.5	-4.8	0.469	0.457	0.525	0.331	0.477	0.358
AMPC	ZINC19962467_301	Cc1nc2n(n1)[C@@H](c1cccc(Br)c1)CC(C(=O)[O-])=N2	decoy	15506.4	15970.9	16444.2	17828.7	19668.7	-6	0.468	0.483	0.453	0.449	0.475	0.373
AMPC	ZINC62302055_2180	CC(C)(C)c1ccc(-c2c(C(=O)[O-])nnn2CCC(=O)[O-])cc1	decoy	15783.7	16271.1	16891.4	18619.3	20746.6	-5.8	0.419	0.501	0.405	0.441	0.489	0.37
AMPC	ZINC70054920_2643	O=c1ccc2cc(F)c(F)c(F)c2[nH]1	decoy	15813.4	16112.6	16665.7	18651.3	20029.2	-5.9	0.446	0.463	0.444	0.386	0.431	0.365
AMPC	ZINC18223064_1476	O=c1c(C(c2ccccn2)c2c([O-])[nH]c3ccccc3c2=O)c([O-])[nH]c2ccccc12	decoy	16398.5	16741.0	17100.8	19252.2	20659.2	-4.5	0.406	0.413	0.414	0.311	0.459	0.371
AMPC	ZINC20594647_1329	CC[C@@H]1CCc2c(sc3nc(CCC(=O)[O-])[nH]c(=O)c23)C1	decoy	15539.3	16023.0	16510.4	18610.0	20210.2	-6.3	0.469	0.498	0.577	0.494	0.443	0.406
AMPC	ZINC69987121_1724	CC(=O)c1ccc(NC(=O)C(=O)N[C@@H]2C[C@H](C)c3ccccc32)cc1	decoy	16264.3	16669.2	17005.8	18734.7	20089.6	-3.9	0.347	0.32	0.318	0.362	0.321	0.336
AMPC	ZINC19921476_2703	N#Cc1ccccc1NCc1ccc(O)cc1O	decoy	17357.7	17826.6	18280.4	19876.0	21455.2	-4.8	0.469	0.449	0.525	0.511	0.342	0.364
AMPC	ZINC42356263_382	Cc1c(S(N)(=O)=O)cnn1-c1ccccc1F	decoy	16376.6	16606.2	16991.8	18739.5	20253.9	-4.7	0.419	0.393	0.386	0.334	0.334	0.32
AMPC	ZINC57115908_130	CS(=O)(=O)[N-]c1ccc(S(=O)(=O)Nc2cccc3c2CCCC3)c(F)c1	decoy	15829.0	16004.1	16400.0	18467.8	20047.6	-4.5	0.409	0.39	0.358	0.385	0.405	0.361
AMPC	ZINC07699123_1692	O=S1(=O)N=C(NCc2ccccc2)[C@@H](c2cccc(Cl)c2)[N-]1	decoy	16600.2	16933.7	17211.7	18796.9	20709.4	-4.2	0.408	0.408	0.405	0.325	0.463	0.32
AMPC	ZINC65046390_796	CCc1ncc(/C([O-])=C(/C#N)C(=O)Nc2ccc(OC)c(Cl)c2)s1	decoy	16118.4	16592.8	16970.1	18647.9	20437.2	-4.2	0.408	0.408	0.395	0.384	0.338	0.35
AMPC	ZINC00002070_2563	O=C1NC(=O)[C@@]2(CCOc3ccc(F)cc32)N1	decoy	15616.8	16024.0	16305.9	18082.2	19986.2	-6.7	0.544	0.531	0.668	0.526	0.459	0.391
AMPC	ZINC62720549_1046	Cc1ccc(C)c(Cn2c3c([O-])[n-]c(=O)n(C)c-3nc2=S)c1	decoy	16552.6	16967.6	17470.8	19469.6	20707.1	-5	0.461	0.457	0.388	0.293	0.484	0.351
AMPC	ZINC69795520_2387	Cc1nonc1C[N@H+](C)C(C)(C)C(=O)[O-]	decoy	15876.5	16237.5	16959.4	18420.6	20566.3	-3.6	0.341	0.398	0.32	0.427	0.315	0.397
AMPC	ZINC71475073_602	O=c1[n-]c2ccnn2c([O-])c1C1CCCCC1	decoy	16405.6	16937.8	17486.7	18811.9	20175.0	-5.2	0.518	0.457	0.399	0.332	0.493	0.343
AMPC	ZINC36127378_580	Cc1cc(C)cc([N-]C2=NC(=O)[C@@H](CC(=O)[O-])S2)c1	decoy	15762.6	16278.6	17113.6	18675.5	20189.4	-6.2	0.492	0.453	0.473	0.457	0.297	0.404
AMPC	ZINC63608148_444	N#C[C@H]1C(=O)[N-]C(=S)N=C1c1ccncc1	decoy	16434.3	16871.3	17486.2	19079.3	20967.4	-5.6	0.372	0.479	0.392	0.284	0.415	0.341
AMPC	ZINC71757611_605	C=C1C[C@]23C[C@H]1CC[C@@H]2[C@]1(C=O)CCC[C@@](C)(C(=O)[O-])[C@@H]1[C@@H]3C(=O)[O-]	decoy	16495.7	16853.7	17211.3	18871.1	20172.3	-6.3	0.492	0.569	0.474	0.397	0.455	0.382
AMPC	ZINC05596032_1118	O=C1O[C@H](c2c([O-])n(C3CCCCC3)c(=S)[n-]c2=O)c2ccccc21	decoy	16440.3	16738.5	16883.7	18683.2	20207.4	-5.6	0.372	0.402	0.398	0.331	0.477	0.356
AMPC	ZINC71474677_295	C[NH+](C)Cc1cnn2c([O-])c(Cc3ccccc3F)c(=O)[n-]c12	decoy	16538.9	16810.6	17400.7	19184.4	20249.3	-4.6	0.428	0.374	0.398	0.307	0.464	0.335
AMPC	ZINC19962483_302	COc1cccc([C@H]2C=C(C(=O)[O-])[NH+]=C3NC(C)=[NH+]N32)c1	decoy	17036.3	17566.3	18138.5	19575.0	21319.7	-4.3	0.395	0.363	0.402	0.333	0.406	0.346
AMPC	ZINC23041822_917	C=CCn1c(Cc2csc(NC(=O)c3cc4ccccc4oc3=O)n2)n[nH]c1=S	decoy	15597.2	15984.6	16458.2	18705.1	20377.8	-6.3	0.463	0.496	0.5	0.423	0.449	0.395
AMPC	ZINC70704062_593	COC(=O)/C([O-])=C1/C(C)=NC(=S)N[C@H]1c1ccc(F)c(Br)c1	decoy	15870.2	16245.2	16467.2	18430.9	20222.8	-4.7	0.419	0.514	0.489	0.385	0.421	0.315
AMPC	ZINC65046529_898	CCc1ncc(/C([O-])=C(\C#N)C(=O)Nc2ccc3c(c2)OCCO3)s1	decoy	16184.3	16614.1	17139.2	19028.3	20760.5	-5.3	0.424	0.533	0.413	0.359	0.422	0.334
AMPC	ZINC60392897_383	O=C1NC(=O)[C@H](c2ccc(C(F)(F)F)cc2)N1	decoy	15614.9	16004.1	16250.0	18271.9	20071.4	-6.3	0.435	0.491	0.464	0.47	0.449	0.409
AMPC	ZINC62750047_2532	CC[C@H]1CC[C@H](C(=O)[O-])[C@H]([NH+]2CCOCC2)C1	decoy	16437.5	16733.6	17316.5	18761.8	20244.5	-5.2	0.467	0.539	0.399	0.344	0.477	0.326
AMPC	ZINC68215876_1465	CCC1=C(C(=O)OC)[C@H](c2ccc(OCC(=O)[O-])c([N+](=O)[O-])c2)NC(=S)N1	decoy	16169.1	16522.1	16918.6	18640.0	20109.1	-6.1	0.467	0.477	0.568	0.389	0.446	0.37
AMPC	ZINC59466346_133	COc1cccc(/C=N/c2ccc(S(=O)(=O)[N-]c3nccs3)cc2)c1O	decoy	16267.2	16671.8	16883.5	18632.4	20245.9	-4.6	0.418	0.384	0.386	0.381	0.35	0.32
AMPC	ZINC27028316_2808	Cc1n[nH]c(=S)n1NCc1ccc(O)cc1	decoy	16693.7	17157.4	17524.8	19308.8	20889.2	-4.3	0.338	0.354	0.398	0.291	0.286	0.343
AMPC	ZINC04149778_2511	ClCCCSc1ncnc2[nH]cnc12	decoy	16790.8	17191.0	17614.0	19662.7	21158.6	-4.4	0.385	0.32	0.391	0.251	0.427	0.399
AMPC	ZINC36923317_260	O=C([O-])CSc1nc(-c2cc3c(s2)CCCC3)n[nH]1	decoy	15404.4	15632.5	16091.4	17903.1	20122.7	-5.3	0.424	0.364	0.405	0.471	0.422	0.351
AMPC	ZINC62936265_443	Cn1cc(C[N@H+]2CC[C@@](C)(C(=O)[O-])C2)cn1	decoy	15669.2	16010.7	16495.1	18275.8	20216.8	-4.4	0.381	0.369	0.391	0.466	0.486	0.371
AMPC	ZINC54051634_2270	Cc1cc2ncc(C(=O)N(C)[C@@H](C)C(=O)[O-])c(C)n2n1	decoy	15155.6	15650.8	16320.7	18634.8	20125.9	-6.5	0.514	0.511	0.487	0.503	0.521	0.428
AMPC	ZINC57120765_1505	COc1cccc(C(=O)NNS(=O)(=O)c2ccc(F)c(F)c2)c1O	decoy	14604.2	14876.8	15146.0	17777.0	19672.4	-3.8	0.361	0.398	0.335	0.582	0.469	0.32
AMPC	ZINC71211930_2542	O=C([O-])/C=C/Cn1cc(C(F)(F)F)ccc1=O	decoy	16076.8	16302.3	16749.8	18641.1	20441.2	-5.8	0.437	0.463	0.405	0.383	0.433	0.363
AMPC	ZINC21729489_915	C=CCn1c(SCC(=O)c2ccc(O)cc2O)nnc1-c1ccccc1OC	decoy	15569.5	15627.5	16799.2	18435.8	20211.7	-6.3	0.498	0.448	0.456	0.482	0.491	0.406
AMPC	ZINC37675834_316	Cc1nsc([N-]S(=O)(=O)N2CCC[C@@H](C)C2)c1C(=O)[O-]	decoy	15099.1	15621.9	16156.7	17924.7	19852.9	-5.6	0.484	0.457	0.398	0.573	0.513	0.363
AMPC	ZINC20158895_2805	Cc1ccc(-c2nnc(=S)n(N)c2[O-])cc1	decoy	16025.9	16463.9	17067.6	18948.5	20200.5	-5.7	0.435	0.457	0.621	0.349	0.431	0.37
AMPC	ZINC21802344_156	Cc1nc(-n2nc(C)c(CC(=O)Nc3ccc(F)cc3)c2O)sc1C	decoy	16047.8	16514.2	17040.0	18780.2	20426.2	-7.4	0.666	0.672	0.679	0.541	0.682	0.436
AMPC	ZINC61937237_2431	C[C@@H]1CN(C(=O)NCCC(=O)[O-])CCCO1	decoy	16614.9	16919.7	17174.3	18600.4	20245.5	-5.2	0.485	0.449	0.413	0.329	0.496	0.388
AMPC	ZINC38098664_2065	Cc1cccc(C(=O)N(CCCO)C(C)C)c1O	decoy	14964.9	15547.5	16546.8	18658.9	20109.1	-6.4	0.517	0.508	0.654	0.636	0.475	0.424
AMPC	ZINC72042008_606	N#C/C(=C/c1ccc(O)c(Cl)c1)C(=O)Nc1ccc(SC(F)F)cc1	decoy	15292.3	15690.2	16494.3	18629.4	20976.4	-3.9	0.347	0.367	0.363	0.428	0.189	0.397
AMPC	ZINC20251510_1735	O=C([O-])[C@@H]1CSCN1C(=O)CC1CCCCC1	decoy	15500.0	15960.6	16671.7	18175.4	19629.9	-4.9	0.458	0.408	0.416	0.499	0.488	0.321
AMPC	ZINC66398917_139	Cc1ccccc1[C@H](C#N)[N-]C(=O)[C@@H]1CCN(c2ccc3c(c2)OCCO3)C1=O	decoy	16183.2	16462.6	17140.8	18921.1	20502.8	-6.1	0.502	0.436	0.463	0.387	0.461	0.407
AMPC	ZINC59249439_945	CCOc1cccc(NC(=O)/C(C#N)=C\c2ccc(O[C@@H](C)C(=O)[O-])cc2)c1	decoy	16625.7	16902.6	17590.2	19392.3	21363.9	-3.7	0.385	0.408	0.352	0.321	0.373	0.32
AMPC	ZINC00167976_2396	O=C1C[C@H](C(=O)[O-])SC(NN=C2CCCC2)=N1	decoy	16206.5	16656.8	17034.6	18988.5	20409.9	-5.3	0.444	0.449	0.405	0.336	0.439	0.336
AMPC	ZINC22892157_2149	O=C(CSc1nnc(C2CCCCC2)o1)c1ccc(O)cc1O	decoy	16811.2	17123.2	17704.5	19287.6	20867.7	-5.7	0.417	0.404	0.384	0.355	0.431	0.37
AMPC	ZINC64359784_1144	COc1cccc(/C=N/c2ccc(C)c([N-]S(C)(=O)=O)c2)c1O	decoy	15112.5	15700.4	16430.6	18436.1	20151.8	-4.7	0.419	0.374	0.362	0.553	0.469	0.32
AMPC	ZINC35126971_2246	O=C([O-])CN1CCN(C(=O)[C@H]2CCS(=O)(=O)C2)CC1	decoy	16085.7	16376.0	16785.2	18521.4	20454.9	-5.4	0.404	0.422	0.423	0.362	0.487	0.409
AMPC	ZINC68179332_1007	N#Cc1ccc(NC(=O)C(=O)Nc2cccc(-c3nnn[n-]3)c2)cc1Cl	decoy	15181.3	15791.0	16141.6	18295.9	20290.4	-3.3	0.354	0.357	0.405	0.385	0.161	0.289
AMPC	ZINC40050561_1256	O=C(Nc1ncc(Cc2ccc(OC(F)(F)F)cc2)s1)c1ccc2[nH]nnc2c1	decoy	16154.6	16556.5	17106.7	19222.5	20653.8	-5.7	0.439	0.457	0.469	0.351	0.431	0.432
AMPC	ZINC62875853_1412	C[C@]1(C(=O)[O-])CCCN(C(=O)NC[C@@H]2CCCCO2)C1	decoy	15512.3	15574.6	16153.5	18055.1	20020.4	-5.8	0.472	0.463	0.398	0.502	0.461	0.37
AMPC	ZINC06804541_825	CCc1nnc(NC(=O)c2cc(-c3ccc(C)c(C)c3O)n[nH]2)s1	decoy	16362.8	16661.0	17063.0	18845.5	20654.4	-6.2	0.511	0.586	0.494	0.39	0.443	0.409
AMPC	ZINC67050634_1461	CCCn1c(=O)[nH]c(=O)c2cc(C(=O)NCc3n[nH]c(=S)n3CC)cnc21	decoy	15311.3	15746.9	16461.9	17883.0	19857.0	-5.7	0.484	0.461	0.392	0.495	0.477	0.363
AMPC	ZINC01244854_206	Oc1ccccc1/C=N/n1c([S-])nnc1-c1cccnc1	decoy	16308.7	16629.8	17067.5	18976.0	20704.2	-5.5	0.447	0.377	0.584	0.339	0.355	0.363
AMPC	ZINC50039879_1754	CN(CC(=O)[O-])C(=O)Cc1cccc(Br)c1	decoy	15230.1	15767.5	16592.8	18672.9	20440.4	-5.8	0.481	0.469	0.424	0.493	0.475	0.369
AMPC	ZINC55660245_698	C#CCN/C([O-])=C(\C#N)C(=O)c1nc(Cl)ccc1Cl	decoy	16632.4	16993.6	17525.7	19398.9	20655.9	-5	0.468	0.479	0.395	0.259	0.342	0.351
AMPC	ZINC62761742_1915	C[C@H]1CCC[C@H](O[C@@H](CC(=O)[O-])C(F)(F)F)C1	decoy	16416.8	16742.7	17493.5	19370.5	20462.5	-4.8	0.445	0.408	0.418	0.315	0.488	0.331
AMPC	ZINC43113815_2727	C[C@@H](N)[C@@H](Sc1nccc(=O)[n-]1)c1cccs1	decoy	16052.9	16408.4	17057.6	18675.9	20371.9	-5.7	0.439	0.457	0.556	0.349	0.477	0.37
AMPC	ZINC33939015_66	CC1(C)[C@H]2CC[C@]1(C)C(=O)/C2=C\[C@@H](CC(=O)[O-])C(=O)[O-]	decoy	15901.4	16583.8	17116.0	18633.1	20008.7	-5.8	0.481	0.433	0.443	0.435	0.448	0.385
AMPC	ZINC08112212_246	COC(=O)/C([O-])=C1/C(C)=NC(=S)N[C@H]1c1c(F)cccc1F	decoy	15832.8	15989.0	16660.7	18578.2	20353.1	-5.1	0.467	0.457	0.523	0.422	0.477	0.323
AMPC	ZINC71873583_2598	Cc1ccnc(Cl)c1S(N)(=O)=O	decoy	15370.1	15839.7	16275.9	18112.5	19616.0	-5	0.461	0.395	0.395	0.512	0.335	0.321
AMPC	ZINC16954338_2402	Cc1cc([C@H]2[C@@H]([O-])[C@@H](c3cc(C)on3)[C@@]2(C)O)no1	decoy	15694.6	16127.3	16583.9	18192.5	19842.2	-5.3	0.483	0.457	0.589	0.416	0.499	0.363
AMPC	ZINC53129360_2320	C[C@@H]1CCC[C@@](CO)([NH2+]C(C)(C)C(=O)[O-])C1	decoy	16781.1	17190.3	17696.6	19590.4	21295.6	-3.9	0.404	0.435	0.354	0.256	0.429	0.38
AMPC	ZINC46485612_2205	COc1ccc(/C=C2\SC(=S)N(CCCC(=O)[O-])C2=O)c(O)c1	decoy	15869.3	16233.4	16778.3	18564.2	19837.2	-6.6	0.544	0.467	0.5	0.47	0.435	0.437
AMPC	ZINC57680262_169	Cc1cc(C)c(CNC(=O)C(=O)Nc2ccc(-n3cccn3)c(F)c2)c(C)c1	decoy	16266.5	16502.5	16933.9	18730.2	20600.6	-4.5	0.409	0.382	0.382	0.334	0.449	0.32
AMPC	ZINC25525533_972	NS(=O)(=O)Cc1ccc(NS(=O)(=O)c2cccc(OC(F)(F)F)c2)cc1	decoy	16190.7	16575.4	17146.7	19337.4	20519.5	-4.6	0.428	0.347	0.433	0.349	0.471	0.32
AMPC	ZINC33251523_1235	CCCCCNC(=O)c1sc(=S)n2c1[n-]c(=O)c1cc3c(cc12)OCO3	decoy	15411.1	15709.0	16308.8	18907.7	20540.2	-6.2	0.472	0.379	0.473	0.45	0.507	0.404
AMPC	ZINC33520492_1488	Cc1c(C(=O)NCCC(=O)[O-])sc2nc(C(C)C)[nH]c(=O)c12	decoy	16384.9	16611.1	16953.4	18610.1	20563.8	-5.1	0.467	0.525	0.543	0.362	0.355	0.321
AMPC	ZINC41037562_2259	C[C@@H]1CCCC[C@@]1(NC(=O)Cn1cncn1)C(=O)[O-]	decoy	16479.0	16971.7	17520.8	18946.3	20564.0	-5.9	0.403	0.555	0.562	0.406	0.431	0.36
AMPC	ZINC67155317_1364	CC(C)(C)c1ccc(CCCC(=O)/N=C2/[N-]C(=O)CN2)cc1	decoy	16284.7	16595.7	16949.9	18894.1	20679.9	-5.8	0.437	0.474	0.423	0.373	0.484	0.37
AMPC	ZINC18189761_1982	C[C@@H](N/C(=N/c1ccncc1)NC#N)C(C)(C)C	decoy	16444.8	16929.7	17406.4	19197.4	20556.3	-5.1	0.467	0.457	0.527	0.283	0.45	0.336
AMPC	ZINC44926420_2668	CO[C@H]1CCCC[C@H]1[NH2+][C@H](C)c1nnn[n-]1	decoy	16615.6	16975.1	17463.2	19047.2	21025.8	-3.1	0.386	0.465	0.293	0.279	0.288	0.397
AMPC	ZINC37748988_1385	C[C@H](NS(=O)(=O)c1ccc(=O)[nH]c1)c1ccc(C#N)cc1	decoy	17020.8	17392.0	17718.0	19234.9	20772.0	-4.8	0.382	0.374	0.438	0.289	0.371	0.306
AMPC	ZINC49594121_2166	O=C([O-])/C=C/c1ccc(C(=O)[N-]c2nncs2)cc1	decoy	15905.4	16445.8	16928.8	18869.1	20658.5	-5.3	0.424	0.401	0.413	0.373	0.485	0.351
AMPC	ZINC65339532_2538	CS(=O)(=O)c1ccc(-c2c[nH+]cc([O-])c2)cc1	decoy	16435.7	16728.3	16849.3	18386.8	20083.6	-4.6	0.409	0.384	0.358	0.34	0.403	0.283
AMPC	ZINC66737894_1100	Cc1n[n-]c(=O)c(C(=O)NCCSC(C)(C)C)c1C	decoy	15621.9	16246.8	16469.9	17857.4	19655.6	-6.5	0.528	0.433	0.651	0.44	0.533	0.451
AMPC	ZINC19837149_2040	COCCNC(=O)c1ccc(O)c(Cl)c1	decoy	16065.4	16459.9	16927.6	18485.4	20082.2	-4.7	0.419	0.378	0.473	0.337	0.425	0.312
AMPC	ZINC03457151_1789	Cc1cc(Cl)ccc1OCc1nnc([S-])[nH]1	decoy	15853.3	16130.1	16602.6	18286.4	20033.3	-4.2	0.366	0.37	0.367	0.46	0.35	0.343
AMPC	ZINC19265400_2801	Nc1ccccc1Cn1[n-]c(=O)ccc1=O	decoy	15990.8	16315.1	16867.2	18370.1	20346.1	-7.1	0.613	0.611	0.783	0.523	0.641	0.481
AMPC	ZINC70508204_2540	CCc1ccc(CN2C(=O)NC(=O)C2(C)C)s1	decoy	17049.0	17519.8	18168.0	19766.8	21285.9	-5.3	0.424	0.446	0.557	0.319	0.425	0.351
AMPC	ZINC69144942_1367	O=C([O-])c1cc(F)c(N[C@@H]2CCCS(=O)(=O)C2)c(F)c1	decoy	16390.5	16760.1	17308.0	18923.4	20063.5	-5.2	0.467	0.457	0.543	0.345	0.438	0.374
AMPC	ZINC61219441_86	CC[N@H+](CC(=O)Nc1cc(F)ccc1F)C[C@@H](C)C(=O)[O-]	decoy	15042.7	15512.9	16219.6	18829.3	20687.0	-4.3	0.409	0.395	0.391	0.455	0.446	0.346
AMPC	ZINC37624532_2560	Cc1[nH]c(C=O)c(C)c1/C=C(\C#N)C(=O)[O-]	decoy	16984.4	17510.1	18089.9	19829.3	21286.3	-6	0.476	0.488	0.453	0.282	0.443	0.383
AMPC	ZINC12821426_2602	CCc1nc(C)c(C#N)c([S-])n1	decoy	16401.5	16747.9	17234.9	19169.3	20780.5	-4.9	0.452	0.457	0.388	0.321	0.484	0.368
AMPC	ZINC33652149_1511	CCCc1nnc(NC(=O)CSc2nc([O-])cc(=O)[nH]2)s1	decoy	15869.6	16406.0	16873.7	18838.7	20422.7	-6	0.468	0.412	0.666	0.384	0.439	0.385
AMPC	ZINC69481438_2284	O=C1O[C@H](COS(=O)(=O)[O-])CC[C@@H]1O	decoy	15150.6	15862.1	16525.5	18582.4	20396.4	-5.1	0.467	0.479	0.399	0.604	0.484	0.353
AMPC	ZINC58984111_132	Cc1ccccc1NC(=O)/C(C#N)=C/c1ccc(OCCC(=O)[O-])cc1	decoy	15444.3	15928.2	16524.3	18218.7	20204.5	-4.9	0.476	0.414	0.45	0.554	0.421	0.379
AMPC	ZINC71196540_346	C[C@]1(C(F)(F)F)NC(=O)N(Cc2ccc(C(=O)[O-])o2)C1=O	decoy	15595.7	16056.6	16431.6	18107.8	20150.8	-6	0.476	0.471	0.64	0.48	0.475	0.364
AMPC	ZINC70460438_798	CC(C)Oc1ccc(Cn2c([O-])c3ccc(C(=O)[O-])cc3nc2=S)cc1	decoy	16418.2	16819.3	17121.1	18818.9	20693.9	-5.6	0.372	0.371	0.407	0.277	0.404	0.356
AMPC	ZINC62869605_2536	CCCC(=O)N1CCC[C@@](CC)(C(=O)[O-])C1	decoy	15574.4	16025.7	16501.6	18362.9	20018.5	-5.4	0.516	0.479	0.439	0.463	0.487	0.396
AMPC	ZINC35221982_2811	CCC[C@H](C)Nc1n[nH]c(=O)[nH]c1=O	decoy	15868.8	16231.0	16583.7	18542.0	20420.0	-5.6	0.372	0.377	0.398	0.332	0.467	0.385
AMPC	ZINC41034819_221	C[C@H]1CCC[C@](NS(=O)(=O)C(F)(F)F)(C(=O)[O-])C1	decoy	15637.1	16168.0	16838.1	18927.1	20249.2	-5.6	0.372	0.469	0.398	0.414	0.459	0.377
AMPC	ZINC49181670_480	C/C=C/[C@H]1OC2=C(C(=O)O[C@]2(C)O)[C@@H](O)[C@@H]1O	decoy	16016.6	16263.4	16640.8	18480.5	20020.9	-5	0.468	0.457	0.395	0.37	0.49	0.351
AMPC	ZINC42605257_1336	Cc1n[nH]c(S[C@H](C)C(=O)Nc2cc(Cl)ccc2F)n1	decoy	14674.6	15541.6	16300.9	18645.7	20412.8	-7.2	0.65	0.64	0.937	0.781	0.686	0.507
AMPC	ZINC08914433_935	COc1ccc(NC2=N[C@@H](c3ccccc3OC)N3C([O-])=CC(C)=NC3=N2)cc1	decoy	15164.1	15459.2	16062.6	18083.9	19613.7	-4.8	0.382	0.416	0.389	0.597	0.425	0.301
AMPC	ZINC44559932_1812	Cc1ccccc1[C@@]1(c2ccccc2)NC(=O)NC1=O	decoy	15969.3	16250.8	16479.1	17961.1	20026.3	-5.1	0.456	0.457	0.589	0.367	0.353	0.351
AMPC	ZINC41548888_1258	COC(=O)c1c(NC(=O)[C@]2(C)Oc3ccc(Cl)cc3NC2=O)sc2c1CCCC2	decoy	15798.1	16261.9	16469.7	18158.6	20146.3	-4.4	0.381	0.343	0.398	0.41	0.41	0.32
AMPC	ZINC32787112_160	Cc1ccc(C(=O)Nc2nc(Cc3n[nH]c(=S)n3C)cs2)cc1F	decoy	15862.6	16273.9	16647.8	18811.3	20573.0	-6.1	0.467	0.546	0.455	0.423	0.435	0.406
AMPC	ZINC63782888_845	COCCNC1=NC([N-]c2ccc(OC)c(Cl)c2)=N[C@@H]2N=CN=C12	decoy	15879.4	16338.3	16835.1	18872.0	20451.3	-5.8	0.497	0.455	0.502	0.431	0.435	0.37
AMPC	ZINC04878318_2855	Cc1[nH]nc(O)c1Br	decoy	16635.7	17061.4	17569.6	19151.4	20490.5	-5.5	0.404	0.395	0.379	0.312	0.467	0.364
AMPC	ZINC45173894_1752	CS(=O)(=O)c1ccc(Cn2cnnc2[S-])cc1	decoy	16491.4	16919.5	17217.7	18819.4	20606.7	-5.1	0.464	0.457	0.405	0.371	0.357	0.323
AMPC	ZINC19118846_2016	CN(Cc1c([O-])nc2ccccn2c1=O)c1ccccc1	decoy	15205.3	15606.1	15945.4	18021.1	19705.2	-5.3	0.439	0.377	0.405	0.539	0.507	0.327
AMPC	ZINC20233592_1935	Oc1cnc(-c2ccc(-c3cc[nH]n3)cc2)nc1	decoy	16481.8	16784.6	17064.1	18889.5	20604.9	-4.3	0.368	0.369	0.354	0.325	0.332	0.32
AMPC	ZINC50289582_2872	CCCNC(=O)C1(C(=O)[O-])CCC1	decoy	16881.7	17328.3	17999.1	19844.4	21449.3	-5	0.461	0.458	0.413	0.291	0.484	0.323
AMPC	ZINC25630619_2656	O=[N+]([O-])c1cc(O)cc([N+](=O)[O-])c1[O-]	decoy	16928.4	17276.9	17762.1	19650.9	21121.0	-5.6	0.455	0.501	0.554	0.342	0.344	0.367
AMPC	ZINC04785749_351	Fc1ccc2[nH]c3c([S-])ncnc3c2c1	decoy	16855.6	17326.7	17639.2	19585.5	21212.1	-4.7	0.419	0.418	0.473	0.28	0.345	0.32
AMPC	ZINC71777422_2341	N#CC1=C([O-])NC(=S)N[C@@H]1c1ccco1	decoy	16221.5	16775.1	17472.9	19259.7	21122.2	-4.9	0.476	0.501	0.524	0.318	0.336	0.379
AMPC	ZINC19235706_860	Cc1cccc(O[C@@H](C)c2nnc(NC(=O)c3cn[nH]n3)s2)c1C	decoy	16697.3	17037.1	17388.6	19112.8	20851.0	-5.8	0.419	0.474	0.473	0.346	0.354	0.37
AMPC	ZINC67076494_1102	CCn1c(CCNC(=O)c2cc(C)ccc2F)n[nH]c1=S	decoy	15654.2	15997.8	16855.7	18821.6	20395.4	-5.3	0.439	0.457	0.589	0.478	0.5	0.363
AMPC	ZINC40494111_2305	CC(C)(C)CNc1n[nH]c(=O)[nH]c1=O	decoy	15259.1	15673.5	16144.3	17853.7	19583.3	-4.9	0.461	0.392	0.554	0.553	0.484	0.369
AMPC	ZINC01302832_1649	COc1cccc(/C=N/n2c([S-])nnc2-c2ccncc2)c1O	decoy	16509.6	16996.5	17434.5	19232.3	20920.3	-4.6	0.409	0.384	0.436	0.312	0.405	0.335
AMPC	ZINC18141618_1279	COC(=O)C1=C(C)N/C(=C\c2c(O)ccc3ccccc23)C1=O	decoy	15885.6	16152.8	16617.4	18575.2	20021.0	-6.4	0.499	0.511	0.487	0.448	0.404	0.386
AMPC	ZINC40293782_2823	Cc1cnc(NC(=O)c2cc(N)c(C)s2)s1	decoy	15754.2	15984.4	16223.1	18450.0	19918.6	-4.4	0.409	0.342	0.374	0.413	0.452	0.339
AMPC	ZINC06764614_1439	CC1(C)Cc2c(sc(NC(=O)C(=O)NC[C@@H]3CCCO3)c2C(=O)[O-])CO1	decoy	16092.1	16493.7	16797.6	18781.4	20366.0	-6.1	0.475	0.494	0.466	0.411	0.452	0.407
AMPC	ZINC70378757_2441	CCC1(C(=O)[O-])CCN(C(=O)c2cc(C)n[nH]2)CC1	decoy	16042.5	16432.5	17003.3	18902.7	20732.5	-5.1	0.464	0.457	0.405	0.374	0.29	0.353
AMPC	ZINC65056746_1003	O=C(Nc1n[nH]c(-c2cccs2)n1)c1cc2cccc([N+](=O)[O-])c2[nH]1	decoy	16943.5	17373.2	17792.1	19561.5	20935.8	-4.4	0.385	0.372	0.372	0.265	0.223	0.337
AMPC	ZINC61844291_2021	c1ccc(C[N@@H+]2CCc3nc(-c4ncn[n-]4)sc3C2)cc1	decoy	15817.6	16371.8	16925.0	19009.6	20410.1	-3.7	0.386	0.38	0.335	0.433	0.315	0.336
AMPC	ZINC39591478_115	CC1=C[C@H]([C@@H]2N=N[C@H](S)N2/N=C/c2c(O)ccc3ccccc23)N=N1	decoy	15481.2	15980.9	16225.1	18805.7	20612.9	-4.3	0.338	0.394	0.349	0.444	0.47	0.341
AMPC	ZINC70703883_245	COC(=O)/C([O-])=C1/C(C)=NC(=S)N[C@H]1c1ccccc1	decoy	15745.8	16313.0	16999.1	18877.6	20813.8	-4.6	0.418	0.519	0.435	0.479	0.311	0.32
AMPC	ZINC41721189_268	CC(C)c1csc(NC(=O)/C(C#N)=C/c2ccc(O)cc2)n1	decoy	16844.8	17332.8	17950.5	19685.0	21312.2	-5.3	0.474	0.479	0.405	0.272	0.443	0.393
AMPC	ZINC41306238_1842	O=C(Nc1nc(-c2ccc3[n-]c(=O)oc3c2)cs1)C1CCC1	decoy	15471.3	15839.9	16253.3	18175.5	20312.2	-6	0.488	0.44	0.442	0.493	0.31	0.39
AMPC	ZINC06796039_2298	CC1=NN(C(N)=S)C(=O)/C1=N\[O-]	decoy	15373.3	15452.8	16233.7	18006.6	20155.1	-6.7	0.544	0.53	0.51	0.633	0.477	0.345
AMPC	ZINC40217736_2409	NS(=O)(=O)N1CCN(C(=O)C2CCCC2)CC1	decoy	16913.9	17261.8	17590.0	19353.9	21074.0	-4.9	0.461	0.407	0.388	0.295	0.477	0.323
AMPC	ZINC01239417_121	CCOc1cccc(/C=N/n2c(-c3ccc(OC)cc3)n[nH]c2=S)c1O	decoy	16117.3	16565.1	17128.8	18808.6	20599.4	-4.9	0.458	0.411	0.392	0.335	0.357	0.363
AMPC	ZINC04528721_353	C[C@H]1SC(N/N=C/c2ccccc2O)=NC1=O	decoy	16238.7	16779.5	17323.4	19075.6	20894.8	-5.4	0.372	0.423	0.39	0.394	0.292	0.359
AMPC	ZINC33155138_2574	CN1C(=N)[N-]C(=O)/C1=C/c1cccnc1	decoy	16361.1	16549.5	16712.3	18075.0	19915.9	-6.2	0.468	0.461	0.57	0.416	0.482	0.374
AMPC	ZINC43479560_1337	Oc1ccc(CNc2cccnc2-n2cccn2)cc1Cl	decoy	16214.4	16506.6	16820.3	18528.5	20649.9	-4	0.397	0.326	0.389	0.367	0.292	0.391
AMPC	ZINC71287012_1880	CC1(C)[C@H](C(=O)[O-])[C@H]1C(=O)Nc1nnc(C2CCCCC2)s1	decoy	15889.1	16336.4	16632.0	19170.3	20422.5	-5.4	0.372	0.457	0.393	0.365	0.5	0.337
AMPC	ZINC66505706_1153	N#C[C@H](C(=O)C1=C([O-])N(c2ccc(F)c(F)c2)CC1)C(=O)N1CCCCC1	decoy	15513.8	15911.6	16604.7	18560.5	19789.8	-7	0.552	0.379	0.552	0.571	0.541	0.462
AMPC	ZINC20603483_1531	CCOc1ccccc1-n1c(=S)[nH]c(=O)c2c(C(F)F)cc(C)nc21	decoy	14837.4	14890.5	15595.5	18535.6	20131.6	-5.9	0.454	0.549	0.563	0.653	0.382	0.361
AMPC	ZINC65650610_1148	COc1cccc(NC(=O)/C(C#N)=C([O-])/C=C(/C)c2ccc(F)cc2)c1	decoy	16595.5	17084.2	17383.0	18795.2	20745.8	-3.8	0.381	0.333	0.292	0.314	0.413	0.32
AMPC	ZINC54400082_2271	C=CCC(=O)N[C@]1(C(=O)[O-])CCSC1	decoy	15584.6	16105.6	16685.5	18061.5	19778.0	-5.4	0.372	0.371	0.368	0.423	0.507	0.35
AMPC	ZINC70713045_2134	C[C@](O)(COC1CCCCC1)C(=O)[O-]	decoy	16240.1	16546.4	17102.1	18715.6	20682.5	-4.5	0.409	0.413	0.358	0.358	0.449	0.389
AMPC	ZINC62606207_2434	COc1ccccc1-n1ncc(S(N)(=O)=O)c1C	decoy	15361.4	15483.6	16225.0	18059.6	19664.3	-5.1	0.464	0.396	0.405	0.528	0.343	0.351
AMPC	ZINC61685184_488	Nc1ccccc1CS(=O)(=O)[N-]c1ccon1	decoy	15272.3	15715.2	16536.0	18679.2	20456.9	-5.2	0.467	0.479	0.543	0.551	0.432	0.374
AMPC	ZINC06787460_724	COc1cccc(/C=N/c2cccc(S(=O)(=O)[N-]c3ccccc3Cl)c2)c1O	decoy	16360.4	16838.2	17357.9	18962.1	20349.2	-4.2	0.408	0.371	0.401	0.381	0.398	0.32
AMPC	ZINC40483277_471	O=C(N[C@H]1CC[C@@H](C(=O)[O-])CC1)[C@@H]1CSC[NH2+]1	decoy	15147.5	15589.3	16242.3	18734.9	20303.4	-5	0.461	0.457	0.388	0.555	0.488	0.363
AMPC	ZINC04719477_1174	COc1cc(/C=C/c2[n-]c(=O)[nH]c(=O)c2[N+](=O)[O-])cc(Br)c1O	decoy	16352.3	16983.6	17362.2	18566.5	20380.3	-5.6	0.501	0.391	0.475	0.374	0.502	0.364
AMPC	ZINC15255521_870	CCCN1C(=O)/C(=C/c2ccc(O)c([N+](=O)[O-])c2)N=C1[S-]	decoy	15472.2	15782.8	16283.7	18373.0	19779.3	-6.4	0.499	0.466	0.487	0.485	0.399	0.384
AMPC	ZINC50959044_2777	O=C([O-])[C@H]1CCCCN1C(=O)[C@@H]1CCCCO1	decoy	15530.3	15776.6	16305.5	18333.9	19967.0	-6.6	0.532	0.402	0.501	0.512	0.563	0.413
AMPC	ZINC68880138_1920	N#CCc1ccc(OC[C@@H](O)C(F)(F)F)cc1	decoy	16957.5	17325.2	17748.4	19655.5	21187.6	-4.8	0.508	0.463	0.534	0.289	0.43	0.364
AMPC	ZINC50392659_2422	Cc1[nH]c(=O)sc1S(=O)(=O)N[C@@H](C)CC#N	decoy	17098.7	17592.5	18074.5	19833.0	21489.3	-4.4	0.361	0.32	0.396	0.343	0.29	0.32
AMPC	ZINC50291837_2059	CC[C@H](C)[C@H](C)NC(=O)C1(C(=O)[O-])CCC1	decoy	15040.1	15493.9	16310.1	18073.0	19914.7	-4.6	0.415	0.428	0.362	0.601	0.467	0.325
AMPC	ZINC37560106_2404	Cn1ccc(NC(=O)CC2(C(=O)[O-])CCCC2)n1	decoy	16013.6	16466.6	17010.9	18598.0	20188.9	-4.7	0.445	0.423	0.404	0.386	0.345	0.32
AMPC	ZINC49591564_1086	CN(Cc1ccc(/C=C/C(=O)[O-])cc1)C(=O)c1ccc[nH]1	decoy	15948.3	16518.6	16727.1	18679.2	20335.1	-4.8	0.469	0.413	0.385	0.343	0.43	0.372
AMPC	ZINC19936253_2146	CCCCc1cc(=O)nc(-n2ncc(C(=O)[O-])c2C)[nH]1	decoy	16605.5	16941.4	17642.3	19266.5	20562.1	-6	0.476	0.458	0.562	0.378	0.446	0.364
AMPC	ZINC09088490_1218	CCOC(=O)c1c(NC=C2C(=O)[N-]C(=O)[N-]C2=O)sc2c1CCCCC2	decoy	16166.8	16958.7	17417.7	19495.5	20855.8	-6.2	0.492	0.491	0.464	0.353	0.433	0.409
AMPC	ZINC04095849_2861	[S-]c1ncnc2[nH]cnc12	decoy	15395.3	15900.4	16211.1	18156.8	20275.9	-5.2	0.439	0.457	0.413	0.499	0.485	0.351
AMPC	ZINC05576335_937	CCc1ccc(S(=O)(=O)[N-]/N=C2/C(=O)Nc3ccc(Br)cc32)cc1	decoy	16150.1	16581.9	16904.5	18791.5	20772.2	-4.8	0.508	0.428	0.586	0.355	0.396	0.389
AMPC	ZINC66354454_2591	CC(C)(C)OC(=O)N1C[C@@H](S)C[C@H]1CO	decoy	15809.1	16310.4	16918.3	18379.3	20170.4	-7.1	0.591	0.614	0.626	0.536	0.548	0.462
AMPC	ZINC49591834_629	O=C([O-])/C=C/c1c[nH]/c(=N\C(=O)c2cc3c(s2)CCC3)s1	decoy	16763.0	16927.2	17247.0	18677.9	20336.0	-5	0.465	0.396	0.395	0.318	0.35	0.348
AMPC	ZINC71445252_904	CCOC(=O)c1c(-n2nc(C(=O)[O-])[nH]c2=O)sc2c1CCCC2	decoy	16129.5	16231.1	16809.3	18873.3	20641.7	-5.4	0.372	0.49	0.374	0.341	0.507	0.34
AMPC	ZINC64517038_1657	CC(C)C1=C[C@@H]([C@H]2CCCN2S(=O)(=O)c2c[nH]cn2)NO1	decoy	16227.4	16437.2	16497.6	18408.5	20532.3	-4.2	0.408	0.373	0.384	0.381	0.29	0.32
AMPC	ZINC71202854_1161	C=CCOC(=O)Nc1c(Br)cc(Br)cc1C(=O)[O-]	decoy	16734.3	17088.6	17693.5	19653.4	21316.7	-3.8	0.341	0.419	0.378	0.274	0.175	0.397
AMPC	ZINC18056948_1626	COc1ccc(N2C(=O)C[C@@H](Sc3nc([O-])c(C)c(=O)[nH]3)C2=O)cc1	decoy	15475.1	15813.7	15831.4	17939.6	20215.3	-6.7	0.544	0.552	0.727	0.517	0.44	0.46
AMPC	ZINC48872467_2007	Cn1ncc2c(=O)[nH]c(CSCc3ccccc3)nc21	decoy	16315.2	16612.8	16990.0	18724.5	20167.7	-5.5	0.512	0.371	0.577	0.349	0.496	0.356
AMPC	ZINC02590957_1490	O=C([O-])COc1c(Cl)cc(/C=C2/C(=O)[N-]C(=S)NC2=O)cc1Cl	decoy	15616.5	15976.9	16454.9	18804.4	20161.1	-4.8	0.469	0.423	0.416	0.521	0.432	0.364
AMPC	ZINC12556885_1276	O=S(=O)(Nc1ccc2cn[nH]c2c1)C1=Cc2ccccc2CC1	decoy	15939.6	16324.8	16641.0	18394.7	20555.9	-4.1	0.443	0.376	0.403	0.388	0.216	0.32
AMPC	ZINC69271386_1723	Cc1c(C(F)(F)F)n[nH]c1NC(=O)[C@@H]1COc2ccccc2C1	decoy	15478.8	15769.2	16475.9	18511.7	19986.6	-6	0.476	0.469	0.453	0.465	0.431	0.35
AMPC	ZINC20278427_454	CN(CC(=O)[O-])c1cc(C(F)(F)F)cnc1N	decoy	16491.4	16981.3	17413.3	19194.0	20588.1	-4.6	0.403	0.413	0.424	0.325	0.403	0.394
AMPC	ZINC01430505_406	O=[N+]([O-])c1cnc2cc(F)c(F)cc2c1[O-]	decoy	15503.4	16075.9	16615.9	18460.2	20497.5	-5.5	0.431	0.457	0.392	0.587	0.339	0.385
AMPC	ZINC41986153_2867	O=C([O-])[C@]1(SCCO)CCSC1	decoy	16300.0	16795.8	17284.8	19251.9	20684.3	-4.7	0.41	0.418	0.433	0.337	0.47	0.329
AMPC	ZINC65577175_1716	Cc1ccc(CCNC(=O)c2c([O-])nnc(C)c2C)c(C)c1	decoy	14469.1	14943.8	15285.2	17451.3	19097.9	-5.2	0.439	0.395	0.589	0.724	0.482	0.351
AMPC	ZINC50196538_1954	C[C@@H]1CCCCN1C(=O)NC(C)(C)CCC(=O)[O-]	decoy	15976.1	16558.3	16833.2	18757.1	20394.8	-5.5	0.512	0.479	0.403	0.376	0.491	0.366
AMPC	ZINC44124445_69	O=C([O-])C(Cl)(CCCOc1ccc2ccccc2c1)C(=O)[O-]	decoy	15602.2	16219.5	16908.4	18956.5	20404.9	-6.2	0.492	0.496	0.464	0.538	0.491	0.367
AMPC	ZINC45216063_2723	N#C[C@](N)(CSc1nccc(=O)[nH]1)c1ccccc1	decoy	16214.5	16558.2	17050.5	18851.8	20442.4	-6.3	0.469	0.491	0.581	0.399	0.443	0.411
AMPC	ZINC01031044_2454	Cc1noc([O-])c1C(C)(C)c1c(C)noc1[O-]	decoy	16737.8	17187.2	17825.2	19269.7	20647.6	-4.4	0.385	0.46	0.345	0.285	0.431	0.389
AMPC	ZINC37372906_361	CCS(=O)(=O)Nc1cccc2c1CCNC2	decoy	16801.4	17167.8	17642.5	19672.0	21287.9	-4	0.389	0.334	0.389	0.249	0.292	0.348
AMPC	ZINC04784653_150	COc1ccccc1CN1C(=S)SC(C)(C)[C@H]1N(O)C(=O)NC(C)C	decoy	15065.1	15733.3	16337.8	18665.6	20465.1	-6	0.449	0.483	0.45	0.592	0.428	0.404
AMPC	ZINC50222205_2873	O=C1CN/C(=N\C(=O)[C@@H]2CC=CCC2)[N-]1	decoy	16347.1	16685.0	17008.6	18874.7	20205.2	-7	0.552	0.562	0.551	0.506	0.63	0.421
AMPC	ZINC71470977_1470	CCc1nc2ccc(C(F)(F)F)cn2c1C(=O)N[C@H](CC(=O)[O-])C(=O)[O-]	decoy	16314.2	16718.4	17268.8	18994.5	20290.7	-6.8	0.557	0.559	0.718	0.488	0.608	0.437
AMPC	ZINC11758879_1986	O=C([O-])c1nnn(-c2cccc(Br)c2)c1C1CC1	decoy	16272.5	16604.7	17279.0	18966.9	20426.7	-5.8	0.497	0.464	0.425	0.356	0.512	0.37
AMPC	ZINC07942386_721	Cc1ccc(S(=O)(=O)[N-]/N=C/c2cc(Cl)cc(Cl)c2O)cc1[N+](=O)[O-]	decoy	16495.5	16960.4	17328.8	19263.6	20755.6	-3.7	0.385	0.381	0.335	0.34	0.373	0.336
AMPC	ZINC30001935_1940	O=C(NCCC1CCCCC1)c1ccc(=O)[n-]n1	decoy	15977.2	16238.1	16715.7	18393.1	19957.3	-5.6	0.455	0.391	0.398	0.366	0.485	0.37
AMPC	ZINC71470108_2492	O=C([O-])Cc1cc(=O)n2nc(C3CC3)cc2[nH]1	decoy	16468.4	16949.8	17250.7	19106.6	20425.9	-6	0.502	0.479	0.572	0.384	0.464	0.36
AMPC	ZINC59479257_2478	O=S(=O)([O-])c1cc(O)c2c(O)cccc2c1	decoy	15926.6	16420.0	16598.7	18495.0	19718.3	-5.4	0.516	0.377	0.556	0.374	0.371	0.399
AMPC	ZINC49741493_1215	C[C@H]1C(=O)Nc2ccc(NS(=O)(=O)c3ccc4[nH]c(=O)oc4c3)cc21	decoy	16205.4	16763.3	16969.2	18832.0	20833.3	-4.5	0.409	0.498	0.358	0.367	0.36	0.32
AMPC	ZINC06622497_514	N/N=C(/c1nc2ccc(Cl)cc2[n-]c1=O)[C@H](O)c1cccc([N+](=O)[O-])c1	decoy	16082.1	16452.5	17082.8	19224.5	20747.6	-4.2	0.408	0.355	0.407	0.312	0.398	0.343
AMPC	ZINC02264873_1236	CC(C)(C)[C@H]1CCc2c(sc(NC(=O)CSc3nc(-c4ccncc4)n[nH]3)c2C#N)C1	decoy	15773.0	16377.4	17179.0	19073.8	20686.6	-6	0.468	0.474	0.511	0.379	0.483	0.39
AMPC	ZINC39886744_1468	COc1ccc([C@@H]2c3sc([S-])nc3S[C@H]3C(=O)N(C(N)=O)C(=O)[C@@H]32)cc1	decoy	15430.1	15864.4	16494.2	18452.7	20156.5	-5.8	0.419	0.469	0.56	0.445	0.369	0.368
AMPC	ZINC43700667_320	O=C([O-])[C@H]1CN(C(=O)c2cc(Cl)ccc2O)CCO1	decoy	15229.6	15844.2	16205.4	18526.2	20037.5	-6.6	0.515	0.529	0.651	0.589	0.444	0.431
AMPC	ZINC18209446_201	COc1ccc(C[C@@H]2S/C(=N/N=C/c3ccccc3O)NC2=O)cc1	decoy	16715.9	16951.1	17515.3	19395.2	20890.2	-5.1	0.467	0.457	0.417	0.314	0.35	0.351
AMPC	ZINC62846166_2883	CCC1(C(=O)[O-])CCN(C(=O)NC)CC1	decoy	16246.0	16744.9	17454.9	18706.6	20322.8	-5.2	0.439	0.457	0.417	0.387	0.468	0.336
AMPC	ZINC05238341_158	Cc1nnc(S[C@H](C)C(=O)Nc2cc(Cl)cc(Cl)c2)[n-]c1=O	decoy	16097.9	16557.3	17236.8	19149.5	20589.3	-5.7	0.497	0.384	0.412	0.376	0.36	0.37
AMPC	ZINC36815742_869	COC(=O)Cc1csc(NC(=O)c2cc([N+](=O)[O-])c[n-]2)n1	decoy	16427.3	16771.9	17236.3	19096.9	20726.4	-5.6	0.372	0.501	0.398	0.272	0.341	0.37
AMPC	ZINC40520863_877	Cc1ccc(N(CCC(=O)[O-])C(=O)Nc2nncs2)cc1	decoy	16132.9	16518.3	16729.7	18560.7	20087.0	-4.3	0.408	0.423	0.394	0.374	0.368	0.32
AMPC	ZINC64346558_544	O=C(Nc1cccc(-c2ccc(=O)[n-]n2)c1)c1ccc2c(=O)[nH]c([S-])nc2c1	decoy	16198.1	16499.3	16475.8	18626.0	20381.6	-6.1	0.457	0.485	0.436	0.406	0.446	0.378
AMPC	ZINC19863890_858	O=C(c1nc2ccc([N+](=O)[O-])cc2[n-]c1=O)[C@H](O)c1ccccc1	decoy	15939.9	16344.3	16899.6	19205.1	20758.4	-5.8	0.481	0.433	0.424	0.323	0.439	0.382
AMPC	ZINC16928381_37	CN(C)c1ccc(/C=C2\SC([N-]c3cc(C(=O)[O-])cc(C(=O)[O-])c3)=NC2=O)cc1	decoy	15540.4	15960.5	16505.2	18440.4	20523.6	-6.2	0.472	0.414	0.474	0.453	0.507	0.378
AMPC	ZINC37582541_14	Cc1ccc(C(=O)N(CCC(=O)[O-])C2CC2)c(O)c1	decoy	15044.7	15215.0	16094.6	18560.6	20169.0	-6.4	0.514	0.585	0.651	0.731	0.488	0.424
AMPC	ZINC13945840_1932	c1ccc(-c2ccc(CNc3nnn[n-]3)cc2)cc1	decoy	16450.6	16620.0	17269.0	18743.0	20492.5	-4.6	0.428	0.403	0.467	0.367	0.426	0.327
AMPC	ZINC08116584_1871	N#Cc1ccc(C(=O)[N-]c2nc(-c3ccc(F)cc3)n[nH]2)cc1	decoy	16690.2	17012.8	17421.3	19058.6	20689.4	-5.4	0.516	0.479	0.44	0.321	0.339	0.379
AMPC	ZINC40524149_2763	O=C([O-])[C@H]1CCCCN1C(=O)N1CCOCC1	decoy	15559.3	16120.8	16362.5	17979.2	19712.2	-6.4	0.463	0.405	0.486	0.454	0.433	0.398
AMPC	ZINC65116335_1266	CCc1noc(NC(C)=O)c1-c1ccc(C)c(S(=O)(=O)Nc2c(C)cc(C)cc2C)c1	decoy	16156.3	16720.4	16954.7	18534.7	19894.5	-4	0.326	0.351	0.352	0.365	0.293	0.36
AMPC	ZINC03846316_609	CC1(C)[C@H](C(=O)[O-])CC[C@]1(C)C(=O)C(=O)[O-]	decoy	15567.7	16084.7	16587.7	18470.5	20301.9	-6	0.483	0.567	0.463	0.468	0.447	0.36
AMPC	ZINC08973489_828	Cc1ccc(-c2cc(C(=O)Nc3nnc(C(C)C)s3)n[nH]2)c(O)c1	decoy	15977.9	16322.0	16688.6	19048.9	20621.2	-5.9	0.507	0.52	0.443	0.37	0.361	0.359
AMPC	ZINC69001728_197	C[C@H]1CCCC[C@H]1OCCNC(=O)c1ccc(-c2ccncc2)[nH]c1=O	decoy	15557.1	15939.8	16549.0	18405.7	20459.4	-5.7	0.439	0.384	0.406	0.47	0.477	0.37
AMPC	ZINC63276403_1608	Cn1cc(/C=C(/C#N)C(=O)Nc2ccc(C(=O)[O-])cc2)c(-c2ccncc2)n1	decoy	16078.4	16464.1	16776.7	18557.5	20508.8	-4.3	0.338	0.354	0.367	0.338	0.413	0.32
AMPC	ZINC67028959_1519	CCC1=C(C(=O)OC)[C@@H](c2ccc(OCCC(=O)[O-])cc2)NC(=S)N1	decoy	16323.5	16757.8	17461.9	19224.2	20396.8	-5.1	0.467	0.423	0.405	0.379	0.43	0.351
AMPC	ZINC44612387_626	CC[C@@H](C(=O)[O-])N(C)C(=O)c1cc(F)c(F)c([O-])c1F	decoy	15776.6	16344.2	16786.4	18743.6	20270.3	-6.2	0.511	0.509	0.476	0.442	0.458	0.397
AMPC	ZINC07601230_2043	Cc1ccccc1CNn1cn[nH]c1=S	decoy	16471.1	16743.7	17153.3	18838.2	20353.7	-4.8	0.508	0.422	0.429	0.362	0.421	0.352
AMPC	ZINC51394322_2731	Nc1ccc(SC[C@H]2CC[C@@H](C(=O)[O-])O2)c(F)c1	decoy	16491.0	16818.2	17015.8	18699.9	20097.9	-5.3	0.424	0.424	0.413	0.293	0.476	0.336
AMPC	ZINC42445047_2261	O=C([O-])[C@H]1C[C@H](O)CN1C(=O)N1CCCSCC1	decoy	15437.6	15792.2	15747.4	17386.2	19290.3	-6.1	0.467	0.438	0.451	0.488	0.477	0.378
AMPC	ZINC63749024_2843	CC(C)c1ccc(C(=O)N(C)CC(N)=O)c(O)c1	decoy	14812.6	15362.2	16379.9	18534.2	19842.7	-7.2	0.66	0.656	0.694	0.785	0.54	0.334
AMPC	ZINC19800208_912	Cc1ccc(N2C(=O)/C(=C/c3ccc(O[C@@H](C)C(=O)[O-])cc3)C(=O)[N-]C2=S)c(C)c1	decoy	15787.1	16212.2	16702.1	18635.8	20259.6	-6	0.476	0.502	0.494	0.433	0.443	0.407
AMPC	ZINC43696047_2003	CC[C@@H]1CCCN(C(=O)Nc2nnc(C(C)C)s2)C1	decoy	14921.9	15361.4	15777.1	17976.6	19684.3	-4.7	0.445	0.378	0.404	0.598	0.475	0.316
AMPC	ZINC62912998_386	C[C@@]1(C(=O)[O-])CCN(C(=O)c2cc(Cl)c[nH]2)C1	decoy	16127.1	16421.2	17022.8	18749.7	20299.8	-6.3	0.469	0.506	0.577	0.399	0.449	0.406
AMPC	ZINC32818921_974	C[C@]1(c2ccc(NS(=O)(=O)c3cccc(F)c3)cc2)NC(=O)NC1=O	decoy	16630.2	16918.4	17466.8	18697.7	20463.7	-4.8	0.469	0.432	0.411	0.403	0.36	0.364
AMPC	ZINC59208672_2679	O=C1NC(=O)[C@H](c2cccc([N+](=O)[O-])c2)N1	decoy	17220.4	17686.5	18190.7	19887.1	21499.0	-5.9	0.464	0.483	0.624	0.421	0.369	0.373
AMPC	ZINC17112200_753	O=C1[N-]C(=O)N(c2ccc(F)cc2)C(=O)/C1=C\c1ccc(-c2ccc(C(=O)[O-])cc2)o1	decoy	17139.0	17493.6	17809.7	19590.9	21309.7	-5.1	0.467	0.539	0.425	0.406	0.679	0.351
AMPC	ZINC12139692_569	C/C(=N\c1ncccc1C)c1sc([S-])nc1O	decoy	15717.6	16138.0	16521.8	18507.5	19872.5	-4.7	0.422	0.373	0.476	0.466	0.388	0.329
AMPC	ZINC44830798_983	CS(=O)(=O)[N-]c1ccc(NC(=O)[C@H]2CC=CC[C@H]2C(=O)[O-])cc1Cl	decoy	16468.7	16713.4	17072.5	18504.3	20555.9	-5	0.461	0.392	0.414	0.359	0.49	0.369
AMPC	ZINC41240008_1895	CC[C@H](C(=O)[O-])c1cc(C)c(C)cc1OC	decoy	16848.7	17188.3	17744.4	19431.0	20940.8	-5.3	0.483	0.501	0.405	0.297	0.47	0.334
AMPC	ZINC08770498_767	O=c1cc(-c2ccc(F)cc2)[nH]c2[nH]n(-c3ccccc3)c(=O)c12	decoy	16308.7	16591.2	17038.7	19012.0	20471.0	-4.1	0.383	0.377	0.31	0.363	0.388	0.337
AMPC	ZINC39962420_1255	O=C1c2ccccc2N[C@H](CSc2ncnc3nc[nH]c23)N1c1ccc(Cl)c(Cl)c1	decoy	15748.2	16072.7	16413.4	18542.3	20347.2	-3.7	0.385	0.359	0.285	0.417	0.373	0.272
AMPC	ZINC62124233_2068	CCNS(=O)(=O)Nc1ccc(F)cc1	decoy	15740.9	16095.1	16683.7	18726.0	20708.7	-5.3	0.439	0.475	0.533	0.453	0.328	0.327
AMPC	ZINC50199382_80	O=C([O-])c1c(NS(=O)(=O)C2CCOCC2)sc2c1CCC2	decoy	15639.6	15740.8	16102.7	17998.6	19585.8	-5.2	0.439	0.395	0.533	0.42	0.422	0.351
AMPC	ZINC36975181_2251	CN(CC(=O)[O-])C(=O)[C@@H]1CCCN1S(C)(=O)=O	decoy	15823.7	16231.5	16972.8	18549.1	20204.3	-6.5	0.514	0.585	0.5	0.454	0.488	0.428
AMPC	ZINC03876706_2663	C[C@@]12CCCC[C@H]1N(O)C(=O)C(=O)N2O	decoy	16064.6	16415.0	17033.4	18689.9	19952.7	-6.3	0.514	0.496	0.464	0.417	0.441	0.409
AMPC	ZINC15012796_2459	COc1cc(Cl)cc(/C=C2/NC(=O)NC2=O)c1O	decoy	15296.1	15719.2	16442.6	18651.9	20068.7	-6.3	0.498	0.405	0.468	0.494	0.374	0.409
AMPC	ZINC40148340_2565	CC1=NC(=O)[C@@H](C#N)C(C)=C1CCC(=O)[O-]	decoy	16532.5	16881.1	17340.6	19006.1	20887.0	-5.6	0.49	0.458	0.434	0.346	0.482	0.37
AMPC	ZINC67028690_1417	C=CCOC(=O)C1=C(C)NC(=S)N[C@H]1c1csnn1	decoy	16331.4	16828.8	17258.1	19075.0	20844.3	-4.4	0.384	0.395	0.391	0.344	0.225	0.327
AMPC	ZINC36639390_1699	Cc1nc(NC(=O)C2=[NH+]CCN2)sc1Cc1ccc(Cl)cc1	decoy	16546.7	17074.5	17464.6	18848.9	20445.2	-3.9	0.354	0.368	0.307	0.343	0.378	0.337
AMPC	ZINC71475814_1975	Cc1nn2c([O-])cc(=O)[n-]c2c1Cc1ccccc1	decoy	16452.2	17113.7	17500.5	18978.4	20428.6	-6.6	0.515	0.531	0.487	0.457	0.558	0.431
AMPC	ZINC45220738_478	Cc1n[nH]c(SC[C@@](N)(C#N)c2ccccc2)n1	decoy	16496.9	16802.2	17260.9	18906.1	20756.9	-5.6	0.503	0.457	0.556	0.361	0.431	0.37
AMPC	ZINC15942099_1588	CCc1nc2nc(C)c([N-]S(=O)(=O)c3ccc(Cl)cc3)c([O-])n2n1	decoy	16238.1	16621.2	16666.6	18378.0	20143.8	-5.1	0.467	0.396	0.405	0.355	0.484	0.351
AMPC	ZINC20717311_2030	CC(C)Oc1ccccc1[C@@H]1SCC(=O)Nc2n[nH]cc21	decoy	16739.1	17363.1	17913.2	19700.6	21231.2	-5	0.468	0.564	0.473	0.272	0.43	0.321
AMPC	ZINC24456238_1733	Cc1cccc(C(=O)Nc2nnc(C3CC3)s2)n1	decoy	15402.5	15936.3	16526.3	18365.6	19964.1	-5.2	0.45	0.386	0.424	0.521	0.432	0.351
AMPC	ZINC44612703_1750	CC[C@H](C(=O)[O-])N(C)C(=O)Cc1c(F)cccc1Cl	decoy	14941.5	15510.8	16565.7	18695.4	20449.4	-5.6	0.49	0.501	0.392	0.704	0.5	0.37
AMPC	ZINC44929037_1399	Clc1cc(Cl)c2c(c1)[C@H]([NH2+]Cc1nnn[n-]1)CCO2	decoy	16915.2	17239.0	17799.6	19353.0	21207.8	-3.9	0.347	0.41	0.295	0.212	0.24	0.32
AMPC	ZINC71757471_1064	C=C1C[C@@]23C[C@@H]1CC[C@H]2C1=CC(=O)C[C@](C)(C(=O)[O-])[C@@H]1[C@H]3C(=O)[O-]	decoy	15979.1	16480.1	16887.6	18626.7	19983.2	-6.5	0.514	0.508	0.496	0.424	0.569	0.447
AMPC	ZINC69505048_2335	[NH3+][C@@H](c1ccc2ncccc2c1)c1nnn[n-]1	decoy	15936.5	16347.9	16871.2	18329.6	20277.7	-4.5	0.406	0.413	0.425	0.397	0.403	0.325
AMPC	ZINC13579578_2621	Cc1ccc2c(=O)cc[nH]c2n1	decoy	16310.3	16634.3	17186.4	18299.2	20182.9	-5.5	0.469	0.366	0.584	0.348	0.486	0.367
AMPC	ZINC20295302_2706	NC(=O)[C@@H]1CCCN1C(=O)c1cc(Cl)ccc1O	decoy	14774.6	15396.7	15960.8	18393.8	19942.2	-7.5	0.671	0.69	0.9	0.825	0.712	0.498
AMPC	ZINC01248419_1167	CC1(C)CC(=O)C2=C(C1)NC(SCC(=O)[O-])=C(C#N)[C@H]2c1ccccc1	decoy	15362.7	15507.6	15999.7	18129.8	19826.9	-5.6	0.455	0.402	0.398	0.478	0.431	0.37
AMPC	ZINC08112225_1729	COC(=O)/C([O-])=C1/C(C)=NC(=S)N[C@@H]1c1ccc(F)c(F)c1	decoy	15962.7	16457.1	16898.2	19397.1	21020.2	-5.1	0.467	0.385	0.424	0.297	0.35	0.323
AMPC	ZINC49627990_1033	O=C([O-])/C=C/c1cccc(CSc2nccc(=O)[nH]2)c1	decoy	16316.2	16380.4	16940.1	18195.7	19986.9	-5.3	0.444	0.356	0.405	0.378	0.441	0.334
AMPC	ZINC12532444_713	C[C@H]1CCc2c(sc3nc(/C(C#N)=C/c4ccc(OCC(=O)[O-])cc4)nc([O-])c23)C1	decoy	15768.6	16114.4	16456.1	17723.9	19722.2	-4.6	0.428	0.375	0.374	0.512	0.464	0.335
AMPC	ZINC06759289_131	COC(=O)C1=NC(=O)N[C@H](c2cccc(OC)c2)/C1=C(/[O-])c1ccccc1	decoy	14764.3	15247.5	16100.3	18212.3	20075.1	-5	0.461	0.457	0.473	0.655	0.477	0.351
AMPC	ZINC39771564_2865	CNC(=O)[C@@H]1CC[C@@](C)(C(=O)[O-])C1(C)C	decoy	17233.7	17697.9	18132.6	19868.6	21485.6	-5.3	0.424	0.479	0.417	0.435	0.48	0.351
AMPC	ZINC54634285_2371	CS(=O)(=O)CC[C@@]1(C(=O)[O-])CCOC1	decoy	16637.4	17011.0	17307.4	18785.9	20294.0	-5.8	0.419	0.474	0.415	0.388	0.489	0.365
AMPC	ZINC57838558_1708	Cc1sc2[nH]c(S[C@@H](C(=O)[O-])C(C)C)nc(=O)c2c1C	decoy	14762.9	15084.1	15969.0	18396.8	20080.2	-6.3	0.514	0.498	0.577	0.73	0.441	0.406
AMPC	ZINC32787114_108	COc1cc(C(=O)Nc2nc(Cc3n[nH]c(=S)n3C)cs2)ccc1C	decoy	16738.7	17212.4	17665.0	19323.8	20909.7	-4.3	0.368	0.354	0.354	0.25	0.186	0.346
AMPC	ZINC20353393_2733	Cc1cc(Cl)nc(/N=C(\N)Nc2ccccc2)n1	decoy	15829.6	16208.0	16690.8	18965.7	20398.7	-4.7	0.445	0.423	0.476	0.371	0.477	0.393
AMPC	ZINC19799130_3	CCOc1cc(/C=C/c2nc([O-])c([N+](=O)[O-])c(=O)[nH]2)ccc1OCC(=O)[O-]	decoy	16581.9	16945.2	17448.4	19461.4	20928.4	-6.1	0.467	0.494	0.465	0.375	0.435	0.404
AMPC	ZINC01728517_1389	S=C(N/N=C/c1ccccn1)N/N=C/c1ccccn1	decoy	16554.2	16987.2	17468.6	18513.6	20627.2	-4.9	0.458	0.413	0.402	0.31	0.421	0.323
AMPC	ZINC69271964_1524	Cc1c(C(F)(F)F)n[nH]c1NC(=O)c1ccc(N2NC(=O)CCC2=O)cc1	decoy	16824.7	17130.4	17601.1	19511.4	21063.1	-6.3	0.469	0.579	0.474	0.368	0.482	0.411
AMPC	ZINC20395842_273	COc1ccc(-c2cc(=O)[n-]c(S[C@H](C)C(=O)[O-])n2)cc1	decoy	16520.1	16762.8	17292.6	19548.1	21196.4	-6	0.468	0.475	0.432	0.296	0.483	0.372
AMPC	ZINC06520511_1934	COc1cc(OC)cc(-c2nnc([S-])[nH]2)c1	decoy	16506.7	17051.2	17500.2	19270.5	20485.1	-4	0.389	0.389	0.318	0.29	0.205	0.348
AMPC	ZINC71601996_47	O=C([O-])Cc1ccc(/N=N\c2c(C(=O)[O-])nc3c(O)cccn23)cc1	decoy	14680.2	15161.0	15694.0	17547.2	19494.2	-6	0.476	0.469	0.614	0.645	0.421	0.382
AMPC	ZINC42319167_2828	Cc1cc(NS(=O)(=O)N(C)C(C)C)ccc1N	decoy	15202.9	15564.2	16168.9	18193.9	19531.4	-4.6	0.409	0.34	0.435	0.517	0.338	0.394
AMPC	ZINC06457821_157	COc1ccc(-c2n[nH]c(SCC(=O)Nc3ccc(F)cc3)n2)cc1	decoy	16312.5	16592.0	16946.0	18971.3	20630.5	-4.8	0.41	0.393	0.392	0.399	0.352	0.301
AMPC	ZINC04827240_2658	Cc1cc(C)n(-c2cc(=O)[nH]c(=O)[n-]2)n1	decoy	16413.3	16686.1	17038.1	18809.1	20494.6	-5.9	0.454	0.469	0.689	0.363	0.457	0.361
AMPC	ZINC05725607_1681	N#Cc1c(NC(=O)[C@@H]2CC=CC[C@H]2C(=O)[O-])sc2c1CCCC2	decoy	16098.7	16313.4	16431.4	18304.4	19641.6	-5.7	0.435	0.385	0.552	0.362	0.363	0.364
AMPC	ZINC66322335_2590	COc1cc2c(=O)[nH]c(C)nc2cc1O	decoy	15684.7	16235.8	16507.0	18266.4	20121.6	-6.5	0.527	0.515	0.728	0.483	0.481	0.441
AMPC	ZINC09506832_750	CCOC(=O)C1=C(C)Nc2ccccc2[N-]/C1=N\S(=O)(=O)c1ccc(Cl)cc1	decoy	15391.9	16009.4	16450.6	18542.2	19722.0	-3.1	0.273	0.332	0.301	0.372	0.185	0.289
AMPC	ZINC37070726_1798	COc1ncccc1NCc1cc(Cl)ccc1O	decoy	16916.9	17339.9	17700.0	19471.1	21027.9	-4.4	0.406	0.34	0.425	0.279	0.411	0.32
AMPC	ZINC54931059_2122	CNc1cc2oc3cc(O)ccc3c2nn1	decoy	15865.2	16360.1	16459.6	18227.4	19980.4	-5.6	0.455	0.457	0.566	0.441	0.363	0.37
AMPC	ZINC20605713_709	Cc1cccc(-n2c(=S)[nH]c(=O)c3c(C(=O)[O-])cc(-c4ccc(F)cc4)nc32)c1	decoy	15410.3	15898.3	16394.3	18417.7	19924.9	-5.1	0.464	0.401	0.543	0.551	0.43	0.351
AMPC	ZINC32787072_764	Cc1cc(C(=O)Nc2nc(Cc3n[nH]c(=S)n3C)cs2)sc1C	decoy	16038.6	16403.2	16855.3	18903.6	20567.8	-5.9	0.464	0.516	0.474	0.372	0.448	0.387
AMPC	ZINC67798279_590	CC(C)(C/C([O-])=C(/C#N)C(=O)Nc1ccccc1F)c1ccccc1	decoy	15216.9	15764.7	16241.8	18209.5	19367.8	-3.9	0.324	0.335	0.434	0.44	0.311	0.336
AMPC	ZINC63540901_1415	COC(=O)c1ccc(CSC2=NC(=O)CC(N)=N2)cc1	decoy	15916.8	16322.8	16736.1	18846.4	20618.2	-5.7	0.484	0.437	0.407	0.414	0.35	0.37
AMPC	ZINC51062416_122	Cc1ccc(C(=O)[C@@H](C#N)C(=O)Nc2c(C)n(C)n(-c3ccccc3)c2=O)cc1	decoy	16908.7	17288.6	17607.1	19253.6	21039.3	-4.3	0.329	0.363	0.379	0.281	0.413	0.333
AMPC	ZINC20332355_2194	COc1cc(OC)cc(C(=O)Nc2nc(C(=O)[O-])cs2)c1	decoy	15181.1	15897.7	16578.3	18212.0	20107.5	-5.3	0.424	0.401	0.405	0.508	0.422	0.38
AMPC	ZINC40016973_1514	CC1=C2C=C(C(=O)[N-]c3nn[nH]n3)S[C@H]2N(Cc2ccccc2)N1	decoy	16448.0	17041.2	17501.7	19384.2	20694.9	-5.6	0.501	0.564	0.434	0.365	0.431	0.37
AMPC	ZINC62913025_2787	C[C@]1(C(=O)[O-])CCN(C(=O)C2=COCCO2)C1	decoy	15428.8	16071.5	16780.0	18332.8	20540.9	-5.2	0.485	0.475	0.419	0.534	0.431	0.316
AMPC	ZINC55161009_2636	O=C1CCSC1=O	decoy	17268.0	17839.5	18285.0	19879.7	21533.4	-4.5	0.409	0.386	0.372	0.485	0.449	0.315
AMPC	ZINC04649735_977	COc1ccc([C@H](C[N+](=O)[O-])c2c(O)n[nH]c2-c2ccccc2O)cc1	decoy	16283.9	16613.2	17133.2	19101.2	20753.1	-4.3	0.368	0.354	0.402	0.3	0.24	0.333
AMPC	ZINC48529643_768	N#C/C(C(=O)c1cc(Br)c[nH]1)=C(\[O-])c1ccc(F)cc1	decoy	16737.7	17269.6	17729.7	19250.7	20650.6	-5	0.461	0.457	0.395	0.255	0.357	0.321
AMPC	ZINC68893084_2484	O=C([O-])CONC(=O)[C@@H]1CCCCO1	decoy	15633.2	15938.1	16456.6	18183.1	20243.2	-4.6	0.409	0.414	0.382	0.538	0.458	0.327
AMPC	ZINC70227460_2892	CC[C@H](C)NC(=O)c1cnn[nH]1	decoy	15713.6	16031.0	16285.4	18239.3	19899.5	-5.4	0.404	0.391	0.541	0.434	0.474	0.321
AMPC	ZINC49543609_1341	CC(C)[C@@](C)(CC(=O)Nc1nc2c(s1)CCC2)C(=O)[O-]	decoy	17145.1	17608.2	18201.1	19874.0	21492.9	-5.6	0.49	0.479	0.561	0.418	0.467	0.364
AMPC	ZINC51266194_1680	O=C(CN1CCCCCCC1=O)[N-]c1nc(C(F)(F)F)n[nH]1	decoy	15156.3	15982.4	16633.9	18370.7	19985.6	-6.1	0.467	0.484	0.457	0.599	0.485	0.407
AMPC	ZINC15924556_2839	CC[C@@H](C)[C@H]1NC(=O)[C@@H](C(C)=O)C1=O	decoy	16131.6	16508.8	17042.0	18539.0	20192.8	-4.9	0.458	0.402	0.385	0.383	0.484	0.369
AMPC	ZINC16778834_399	CC1(C)[C@H]2CC[C@]1(C)C([O-])=C2C(=O)C(=O)[O-]	decoy	16039.8	16635.4	17442.6	19226.9	20714.6	-6.5	0.514	0.573	0.476	0.43	0.488	0.386
AMPC	ZINC13567375_1238	COc1ccc([C@@H]2CC(=O)Nc3nc(SCc4cccc(F)c4)[n-]c(=O)c32)cc1OC	decoy	15853.6	15976.2	15820.4	18248.3	20128.3	-7	0.552	0.549	0.476	0.515	0.624	0.49
AMPC	ZINC61459953_1000	Cc1[nH]c(=O)c(C#N)c(C)c1CCC(=O)Nc1cccc(-c2ccc(=O)[nH]n2)c1	decoy	16420.8	16905.8	17282.3	19407.1	20889.4	-5.6	0.501	0.385	0.418	0.341	0.485	0.37
AMPC	ZINC62915591_490	CC[C@H](C)[C@@H]([NH3+])C(=O)N1CC[C@@](C)(C(=O)[O-])C1	decoy	14809.7	15385.7	16436.2	18203.9	19507.4	-5.3	0.483	0.377	0.399	0.632	0.47	0.345
AMPC	ZINC50521182_1905	O=C([O-])/C=C/c1ccc(COC2CCC2)s1	decoy	16704.8	16953.8	17219.2	19013.0	20771.6	-5.8	0.419	0.455	0.398	0.363	0.461	0.365
AMPC	ZINC32984995_952	CCOc1ccc([N-]S(=O)(=O)c2cc(C(=O)Nc3ccc(F)cc3C)[nH]n2)cc1	decoy	15595.4	15959.2	16345.6	17890.4	19807.2	-5.8	0.472	0.39	0.479	0.468	0.435	0.37
AMPC	ZINC61178621_236	CCN(C(=O)c1cc(Cl)c(Cl)[nH]1)[C@H](C)CC(=O)[O-]	decoy	17013.0	17526.5	18079.1	19854.0	21490.1	-5.5	0.431	0.479	0.581	0.27	0.427	0.343
AMPC	ZINC09476738_1170	COc1ccccc1CNC(=O)COc1ccccc1P(=O)([O-])[O-]	decoy	14931.3	15258.4	16038.1	17750.0	19600.7	-5.7	0.484	0.469	0.586	0.574	0.513	0.364
AMPC	ZINC71474431_293	O=c1[n-]c2c(-c3ccccn3)cnn2c([O-])c1Cc1ccc(F)cc1	decoy	15557.9	15846.0	16223.3	18358.3	20009.2	-5.4	0.404	0.457	0.387	0.48	0.486	0.409
AMPC	ZINC22002367_2613	O=c1[nH]cnc([O-])c1F	decoy	17233.3	17787.9	18254.7	19879.8	21531.7	-5	0.461	0.449	0.419	0.418	0.49	0.321
AMPC	ZINC67050018_1363	Cc1ccccc1C(C)(C)C(=O)NCc1n[nH]c(=S)n1C	decoy	14646.1	14983.5	15464.9	18023.4	19693.6	-5.1	0.456	0.403	0.405	0.762	0.443	0.351
AMPC	ZINC58322767_1509	COc1ccc(-c2n[nH]c(=S)n2CCC(=O)Nc2ncccc2[O-])cc1	decoy	15179.0	15506.2	16003.9	17884.6	19769.8	-5.6	0.372	0.377	0.47	0.656	0.334	0.381
AMPC	ZINC09243550_1251	COCCCN1C(=O)c2n[nH]c(-c3cc(Cl)c(C)cc3O)c2[C@H]1c1cccc(O)c1	decoy	15710.5	15990.1	16386.9	18189.5	19474.2	-5.4	0.396	0.395	0.374	0.429	0.382	0.327
AMPC	ZINC26331081_691	O=C1C(=O)c2ccccc2C([O-])=C1/C(=N/c1ccccc1)Nc1ccccc1	decoy	16169.3	16675.3	17024.1	18690.7	20536.2	-4.4	0.388	0.367	0.387	0.376	0.342	0.329
AMPC	ZINC06495801_84	O=C([O-])CCCNC1=NC(=O)/C(=C/c2ccccc2)S1	decoy	15329.5	15848.7	16621.4	18509.9	20137.5	-5.9	0.454	0.458	0.444	0.465	0.361	0.373
AMPC	ZINC69701096_1667	Cc1ccccc1-n1cc(C(=O)Nc2n[nH]c(C(C)C)n2)cn1	decoy	16504.8	16740.4	17319.6	19357.9	20975.7	-5.5	0.512	0.554	0.397	0.313	0.427	0.356
AMPC	ZINC49542451_372	Cn1c([O-])c(C2=NC(=S)[N-]C2=O)c2ccccc21	decoy	16612.7	16969.1	17225.5	19195.4	20408.7	-6.1	0.502	0.398	0.44	0.39	0.435	0.339
AMPC	ZINC19937370_2550	Cc1nc(C)c(CC(=O)NC2CC2)c(=O)[nH]1	decoy	16513.9	16938.9	17457.1	19192.3	20717.7	-6.6	0.527	0.585	0.725	0.463	0.545	0.393
AMPC	ZINC71550294_1931	C=C(C(=O)[O-])c1c(OC)cc(C)c(Cl)c1C	decoy	16764.0	17183.9	17574.8	19454.5	20988.7	-5.2	0.45	0.479	0.413	0.308	0.488	0.328
AMPC	ZINC19980172_2853	O=C([O-])CCNC(=O)N1CCCC1	decoy	14516.6	15023.4	15651.9	17930.2	19846.4	-5.1	0.467	0.364	0.413	0.734	0.488	0.369
AMPC	ZINC40166096_2866	Cn1c([S-])nc2n[nH]cc2c1=O	decoy	15690.9	15994.2	16356.8	18065.1	19800.0	-7.2	0.65	0.66	0.687	0.573	0.587	0.475
AMPC	ZINC71958252_1273	O=C([N-]c1nc(-c2ccccc2Cl)n[nH]1)c1nn(-c2ccc(F)c(F)c2)c2c1CCC2	decoy	15925.2	16247.9	16418.7	18766.2	20292.3	-4.2	0.408	0.371	0.406	0.432	0.398	0.32
AMPC	ZINC58899722_1263	Cc1ccc(C(=O)/N=C(\[N-]c2nc(C)c3ccccc3n2)NC(=O)c2ccc(C)cc2)cc1	decoy	16196.2	16550.0	16935.3	18893.9	20556.2	-4.3	0.368	0.395	0.342	0.32	0.452	0.32
AMPC	ZINC49865039_1034	CCOC(=O)c1c(-c2ccccc2)nc(C)c(=C(/[O-])OCC)/c1=C\[O-]	decoy	15894.7	16088.4	16432.7	18605.1	19957.4	-5.1	0.464	0.457	0.399	0.411	0.407	0.348
AMPC	ZINC65764054_93	Cc1ccc(N2CC[C@@H](C(=O)[N-]S(C)(=O)=O)C2=O)cc1C	decoy	15979.1	16106.9	16426.5	18130.6	19789.2	-5.9	0.507	0.469	0.424	0.412	0.483	0.367
AMPC	ZINC61095044_384	O=C([O-])C1(C(=O)Nc2cc(F)c(F)cc2F)CC1	decoy	15070.9	15685.0	16320.7	18359.6	20155.7	-6.4	0.475	0.498	0.577	0.624	0.376	0.357
AMPC	ZINC41628417_1259	CC[C@H](Sc1nc2c(c(=O)[nH]1)CCCC2)C(=O)Nc1nnc(C(C)C)s1	decoy	15199.6	15530.3	16104.6	17726.3	20218.1	-4.9	0.458	0.418	0.604	0.567	0.43	0.351
AMPC	ZINC41040738_2306	Cc1c/c(=N/S(C)(=O)=O)[nH]cc1N	decoy	16874.3	17403.0	17663.3	19717.8	21289.9	-4	0.34	0.324	0.287	0.252	0.293	0.397
AMPC	ZINC61591519_2127	Cc1ccccc1-n1c(=O)[nH][nH]c1=S	decoy	16972.7	17345.4	17838.1	19539.1	20891.5	-5.7	0.484	0.479	0.556	0.342	0.363	0.37
AMPC	ZINC00107886_2451	O=C1CCCC([O-])=C1c1ccc(O)cc1O	decoy	16256.4	16594.6	16628.2	18530.6	20039.2	-7.1	0.591	0.604	0.551	0.48	0.548	0.462
AMPC	ZINC45871865_1646	C[C@@H]1CCC[N@H+](Cc2csc(NC(=O)c3ccc(=O)[n-]n3)n2)C1	decoy	16408.5	16741.0	17286.3	18856.9	20485.7	-4.1	0.434	0.351	0.389	0.363	0.388	0.32
AMPC	ZINC63155822_1359	C[C@H]1CCc2cccc(NS(=O)(=O)C[C@H]3CCCO3)c2N1	decoy	16056.7	16377.3	16930.0	18887.9	20613.2	-4.8	0.41	0.416	0.489	0.327	0.333	0.301
AMPC	ZINC48416362_2419	C[C@H](NC(=O)c1ccc(=O)[n-]n1)c1cccnc1	decoy	15614.0	15868.5	16431.4	18467.5	20132.8	-6	0.468	0.399	0.628	0.428	0.42	0.39
AMPC	ZINC09530991_1171	COc1cccc(NC(=O)COc2ccccc2P(=O)([O-])[O-])c1	decoy	15478.2	15835.2	16383.2	18146.2	19951.4	-5.5	0.512	0.457	0.509	0.517	0.491	0.356
AMPC	ZINC65427994_2333	NS(=O)(=O)NCc1ccc2c(c1)OCO2	decoy	15664.0	16014.8	16586.3	18183.9	20381.3	-6.1	0.457	0.483	0.467	0.495	0.366	0.404
AMPC	ZINC34853412_1190	C[C@H](Cc1nc(-c2ccc([O-])c[nH+]2)no1)C(=O)NC1=C(C(=O)[O-])CCCC1	decoy	16027.1	16288.9	16789.7	19090.1	20680.3	-6.1	0.475	0.579	0.466	0.441	0.477	0.404
AMPC	ZINC57120713_1197	COc1cccc(C(=O)NNS(=O)(=O)c2ccc3c(c2)CCO3)c1O	decoy	15368.9	15906.9	16106.3	18374.0	19994.0	-4.5	0.409	0.382	0.38	0.557	0.43	0.335
AMPC	ZINC12429170_2141	O=C([O-])[C@H]1CC[C@@H](c2ccc([N+](=O)[O-])cc2)C[C@H]1C(=O)[O-]	decoy	16559.9	16957.0	17720.8	19367.4	20693.9	-6.2	0.455	0.459	0.464	0.351	0.453	0.374
AMPC	ZINC08716762_2158	CCc1c(C)nc2nnc([N-]C(=O)C(F)(F)F)n2c1[O-]	decoy	16258.4	16478.4	16932.9	19130.6	20806.3	-4.8	0.442	0.512	0.402	0.353	0.488	0.325
AMPC	ZINC06058019_1020	Oc1cccc(/C=N/n2c([S-])nnc2-c2cccnc2)c1	decoy	16017.7	16447.7	16928.0	19071.5	21021.5	-5.3	0.483	0.457	0.405	0.349	0.455	0.363
AMPC	ZINC20130191_597	O=C([O-])c1ccc2c(=O)n(Cc3ccccc3Cl)c([S-])nc2c1	decoy	16189.5	16538.7	17060.0	18952.4	20149.6	-5	0.464	0.461	0.388	0.333	0.43	0.323
AMPC	ZINC51290713_1755	O=C([O-])[C@@]1(C[N@@H+]2CCO[C@@H]3CCCC[C@H]32)CCOC1	decoy	16006.8	16769.5	16955.8	18889.2	20010.6	-4.9	0.476	0.449	0.413	0.331	0.484	0.363
AMPC	ZINC19801244_852	Cn1c([O-])c(/C(=N/c2ccccc2)c2nnn[n-]2)c(=O)c2ccccc21	decoy	15541.0	15814.0	16105.9	18233.9	20034.5	-4.1	0.434	0.352	0.425	0.44	0.479	0.34
AMPC	ZINC02777878_1795	C=CCc1cccc(/C=C2/N=C([S-])N(CC)C2=O)c1O	decoy	15807.5	16207.2	16642.6	18622.7	19941.4	-4.4	0.411	0.384	0.414	0.42	0.311	0.32
AMPC	ZINC49629097_2774	CCN(C)C(=O)c1cncc(/C=C/C(=O)[O-])c1	decoy	15281.6	15663.4	16186.8	18199.9	20165.2	-4.8	0.469	0.423	0.392	0.536	0.484	0.354
AMPC	ZINC42491519_2361	O=C([O-])C(=O)N1CC[NH+](CC2CC2)CC1	decoy	16951.3	17473.4	18021.5	19706.4	21296.4	-4.2	0.366	0.361	0.34	0.246	0.426	0.399
AMPC	ZINC13302512_2699	CCO/C([O-])=C/c1nc2nonc2[n-]c1=O	decoy	15896.5	16577.6	17220.2	18778.9	20077.4	-5.8	0.481	0.469	0.417	0.408	0.483	0.369
AMPC	ZINC44931991_487	C[C@H](c1nnn[nH]1)[N@@H+]1Cc2cccc(N)c2C1	decoy	17364.8	17849.0	18302.0	19865.7	21500.7	-4.3	0.409	0.363	0.345	0.289	0.452	0.399
AMPC	ZINC45925485_1260	Cc1cccc(NC(=O)CSc2n[n-]c(=O)c3cc(-c4ccc(F)cc4)nn23)c1	decoy	16285.6	16693.5	17191.0	19615.7	21299.4	-6.3	0.492	0.495	0.523	0.376	0.475	0.406
AMPC	ZINC55606615_574	CC(C)(C)C/C([O-])=C(\C#N)C(=O)Nc1ccccc1F	decoy	15737.0	15995.6	16379.1	18488.3	19932.7	-4.1	0.437	0.342	0.38	0.468	0.347	0.338
AMPC	ZINC57348184_231	O=C([O-])C1=C([O-])N(c2c(Cl)cc(Cl)cc2Cl)CC1	decoy	16602.5	17170.6	17761.0	19355.1	20771.4	-5.1	0.467	0.479	0.405	0.331	0.484	0.351
AMPC	ZINC31934881_815	CC(=O)c1sc(NC(=O)Cn2cccc2/C=C/C(=O)[O-])nc1C	decoy	14692.9	15019.7	15875.6	17887.2	20236.9	-5.4	0.396	0.457	0.494	0.673	0.377	0.364
AMPC	ZINC66354266_2743	Nc1nc2ccc(Br)cc2[nH]c1=O	decoy	16804.9	17296.9	17808.5	19663.7	21252.8	-5.1	0.467	0.458	0.613	0.3	0.438	0.321
AMPC	ZINC20156394_53	CCOc1ccc(-n2c(=S)[nH]c(C)c(CC(=O)[O-])c2=O)cc1	decoy	15535.3	16062.8	16279.6	18430.6	19953.8	-5.4	0.372	0.423	0.525	0.426	0.318	0.327
AMPC	ZINC08684181_1998	C=CCn1c([S-])nnc1-c1c(C)nc2cc(C)ccn12	decoy	16341.1	16686.4	17339.7	18543.4	20093.4	-4.4	0.384	0.394	0.345	0.363	0.355	0.327
AMPC	ZINC20371033_1282	Cc1c(C(=O)OCC(C)C)sc2[nH]c(=S)[nH]c(=O)c12	decoy	15834.0	16204.6	16449.3	18661.4	20512.6	-5.6	0.47	0.564	0.561	0.422	0.337	0.356
AMPC	ZINC68336451_591	C[C@@H](C/C([O-])=C(\C#N)C(=O)Nc1ccc(SC(F)F)cc1)C1CC1	decoy	15490.6	16158.9	16907.2	19209.5	20670.7	-4.5	0.406	0.386	0.37	0.477	0.403	0.329
AMPC	ZINC71519308_2137	Cc1cc(C)c(S(=O)(=O)NO)cc1C	decoy	17047.1	17590.6	18093.9	19880.7	21505.8	-4.1	0.394	0.321	0.396	0.337	0.376	0.341
AMPC	ZINC57531406_1198	C=CCOC(=O)C1=C(C)Nc2[nH]c(=O)[nH]c(=O)c2[C@H]1c1ccc(F)c(F)c1	decoy	16304.5	16816.1	17295.4	18725.9	20833.4	-3.4	0.324	0.315	0.253	0.33	0.286	0.322
AMPC	ZINC69548232_2593	CC1(C)C[C@]2(CCO1)C[NH2+]C[C@@H]2C(=O)[O-]	decoy	16708.1	17061.2	17380.3	18722.6	20332.4	-4.2	0.366	0.363	0.309	0.306	0.43	0.383
AMPC	ZINC57291642_993	CCOC(=O)[C@H]1C(=O)[N-]c2nc3ccccc3n2[C@H]1c1ccc(O)c(OC)c1	decoy	16098.2	16256.8	16703.1	18505.4	20380.8	-5.7	0.497	0.567	0.433	0.399	0.479	0.37
AMPC	ZINC05282749_2600	N#C[C@]12CC[C@](C(=O)[O-])(CC1)CC2	decoy	16471.9	16973.9	17179.6	19091.6	20919.6	-5.7	0.497	0.465	0.487	0.347	0.477	0.387
AMPC	ZINC05635455_880	O=C(Nc1nc2nc(-c3ccccc3)cc([O-])n2n1)C(F)(F)F	decoy	16252.8	16579.5	16744.0	18808.7	20685.0	-5.5	0.394	0.554	0.379	0.347	0.467	0.364
AMPC	ZINC05267219_1193	COc1ccccc1CCN1C(=O)NC([O-])=C2C1=NC(=O)[C@]2(O)C(F)(F)F	decoy	15124.5	15497.0	15742.5	18215.3	20021.5	-5	0.468	0.458	0.554	0.568	0.477	0.336
AMPC	ZINC59198144_676	O=C1[N-]C(=O)N(c2ccc(Br)cc2)C(=O)/C1=C/c1cc([N+](=O)[O-])c([O-])cc1O	decoy	14919.6	15299.2	15820.9	17779.4	19362.4	-5.9	0.464	0.372	0.424	0.601	0.421	0.367
AMPC	ZINC52126710_2638	O=C([O-])[C@H]1CC12CCSCC2	decoy	15953.7	16595.1	16989.8	18264.3	19786.5	-5.5	0.447	0.377	0.448	0.386	0.493	0.357
AMPC	ZINC49235509_1403	C[C@H](Cn1cc[nH+]c1)NCc1nc2ccccc2c(=O)[nH]1	decoy	16382.8	16634.0	16930.2	19047.2	20423.1	-5.3	0.439	0.396	0.399	0.335	0.356	0.351
AMPC	ZINC37839400_2353	CC(=O)CC(=O)N(C)Cc1cnc(C)s1	decoy	15366.3	15943.9	16451.4	18165.2	19788.5	-5.4	0.396	0.376	0.374	0.478	0.453	0.283
AMPC	ZINC62923022_2437	COC[C@H](C)NC(=O)N1CC[C@@](C)(C(=O)[O-])C1	decoy	15884.2	16053.9	16444.2	18435.3	20204.1	-7.1	0.613	0.611	0.62	0.539	0.646	0.481
AMPC	ZINC45005236_2417	CNC(=O)CCn1c([S-])nnc1-c1ccccn1	decoy	16303.2	16679.6	16981.2	18917.1	20895.9	-4.1	0.394	0.379	0.31	0.372	0.388	0.32
AMPC	ZINC04945409_25	N#CCSC1=C(C#N)C2=NC(=O)C=C([O-])[C@@H]2S1	decoy	15931.3	16563.6	17323.0	19351.5	20805.2	-5.9	0.454	0.469	0.443	0.431	0.382	0.368
AMPC	ZINC68573638_1467	O=C([N-]c1ncn[nH]1)NC(C(F)(F)F)(C(F)(F)F)C(F)(F)F	decoy	15367.8	16105.1	16530.8	18341.1	19669.6	-4.7	0.445	0.525	0.386	0.502	0.475	0.315
AMPC	ZINC70372502_2072	CC[C@@H](C(=O)[O-])[C@@]1(O)CCO[C@@](C)(CC)C1	decoy	16245.5	16684.3	17374.6	19127.6	20754.1	-5.8	0.481	0.505	0.424	0.368	0.448	0.376
AMPC	ZINC55663712_1629	O=c1[nH]c2ccc(S(=O)(=O)Nc3cnn(Cc4ccccc4)c3)cc2o1	decoy	16267.0	16712.9	17314.3	18917.7	20887.2	-5.6	0.501	0.431	0.582	0.323	0.363	0.37
AMPC	ZINC09089674_1677	N#CC1=C([S-])N(c2ccccc2)[C@H](c2cccc([N+](=O)[O-])c2)N=C1O	decoy	15955.6	16569.0	16826.2	18598.6	20402.3	-4.9	0.461	0.539	0.529	0.394	0.357	0.321
AMPC	ZINC28568457_931	CC1=NC(C)=C(C(=O)[O-])[C@@H](c2cccc(Cl)c2)/C1=C(\[O-])OC/C=C/c1ccncc1	decoy	15926.0	16210.1	16439.9	18654.5	20436.8	-5.1	0.467	0.387	0.442	0.428	0.443	0.351
AMPC	ZINC36882145_360	COc1ccc(-c2nccc(=O)[nH]2)cc1O	decoy	15640.3	16101.6	16503.4	18425.1	20275.9	-5.1	0.467	0.457	0.589	0.509	0.35	0.351
AMPC	ZINC48527972_627	CC(C)(C)/C([O-])=C(/C#N)C(=O)c1ccc(=O)[nH]c1	decoy	16569.0	16971.0	17466.6	18441.2	19763.2	-5.5	0.394	0.395	0.437	0.304	0.421	0.316
AMPC	ZINC49184570_1902	CCc1n[nH]c(=S)n1[C@@H](C)c1ccc(C)s1	decoy	15889.2	16225.9	17117.5	18936.9	20755.7	-5.2	0.467	0.533	0.606	0.368	0.438	0.351
AMPC	ZINC16957149_2087	CC1(C)CC(=O)C=C(NCCc2c[nH]cn2)C1	decoy	16774.7	17273.0	17734.3	19558.4	20988.1	-6.7	0.544	0.529	0.508	0.393	0.566	0.448
AMPC	ZINC49594565_2058	O=C([O-])/C=C/c1ccc(C(=O)NCC2CC2)cc1	decoy	16854.6	16983.0	17455.6	18651.4	20401.0	-4.5	0.409	0.386	0.358	0.359	0.353	0.389
AMPC	ZINC25502764_513	C[C@@H](Cc1c([O-])nc(SCc2ccc(F)cc2)[nH]c1=O)C(=O)[O-]	decoy	15051.3	15358.2	15786.1	17753.2	19932.2	-7.3	0.663	0.587	0.845	0.788	0.532	0.485
AMPC	ZINC68688876_1825	CC1(C)[C@H](C(=O)[O-])[C@H]1C(=O)N[C@@H]1CCc2ccccc2C1	decoy	15853.6	16272.5	17080.3	18740.4	20007.2	-6.1	0.467	0.479	0.467	0.435	0.458	0.407
AMPC	ZINC05693118_1125	CCS(=O)(=O)c1ccc([O-])c(-n2c(=S)[nH]c3ccccc3c2=O)c1	decoy	15175.7	15472.5	15987.0	18755.3	20517.6	-6.3	0.514	0.494	0.468	0.533	0.443	0.382
AMPC	ZINC15974485_896	COc1cc(OC)cc(-c2cc3[nH]c(C)c(CCC(=O)[O-])c(=O)n3n2)c1	decoy	15783.6	16038.4	16374.9	18374.5	20233.7	-6.4	0.517	0.437	0.487	0.448	0.468	0.384
AMPC	ZINC23141138_2551	O=C(/N=c1\[nH]cn[nH]1)[C@H]1Cc2ccccc2S1	decoy	15446.1	15805.5	16177.9	18701.9	20251.2	-6.8	0.549	0.516	0.55	0.53	0.5	0.416
AMPC	ZINC39886262_220	O=C1[N-]C(=N\c2ccc(C(=O)[O-])cc2)/C(=C/c2cccnc2)S1	decoy	16070.4	16421.4	16996.4	19059.1	20160.5	-5.7	0.439	0.438	0.407	0.371	0.485	0.37
AMPC	ZINC34988221_1239	N#C/C(=C\c1ccc(OCC(=O)Nc2ccccc2)cc1)c1nc([O-])c2ccccc2n1	decoy	16409.4	16723.1	16969.5	18777.1	20171.4	-4.1	0.437	0.363	0.498	0.377	0.371	0.32
AMPC	ZINC61370269_1347	C[C@@H](NC(=O)N1CCC[C@H](CC(=O)[O-])C1)c1ccsc1	decoy	15997.2	16433.4	16661.9	18809.4	20552.9	-4.9	0.458	0.411	0.392	0.513	0.438	0.363
AMPC	ZINC62869709_34	CC[C@]1(C(=O)[O-])CCCN(C(=O)c2cc(Cl)ccc2O)C1	decoy	14996.2	15523.7	16296.3	18314.0	20013.0	-6.1	0.467	0.398	0.636	0.62	0.444	0.378
AMPC	ZINC59135701_27	O=C1[N-]C(=S)N(c2ccccc2F)C(=O)/C1=C\c1c(O)ccc2ccccc12	decoy	15598.9	15957.3	16737.2	18899.2	20544.3	-6.6	0.526	0.54	0.734	0.51	0.466	0.354
AMPC	ZINC39280606_367	NC1=NC(=S)N=C2S[C@@H]3CCCC3=C12	decoy	16987.2	17360.7	17846.3	19678.5	21378.5	-4.4	0.406	0.34	0.376	0.375	0.403	0.369
AMPC	ZINC48519188_326	O=C(CSc1ncn[nH]1)[N-]S(=O)(=O)c1ccccc1F	decoy	15095.6	15673.5	16187.3	18237.9	19844.5	-5.1	0.467	0.457	0.419	0.553	0.43	0.351
AMPC	ZINC67423681_1868	CC(C)(C)CNC(=O)C(=O)Nc1ccc2c(c1)OC(F)(F)O2	decoy	17209.7	17695.8	18234.9	19883.6	21507.6	-5.3	0.424	0.364	0.405	0.453	0.413	0.351
AMPC	ZINC71474623_700	Cc1c([O-])n2ncc(-c3cccc(Br)c3)c2[n-]c1=O	decoy	16828.7	17299.1	17805.5	19534.2	21097.5	-5.3	0.474	0.479	0.405	0.273	0.453	0.351
AMPC	ZINC48889295_371	C[C@H]1CCC[C@H](NC(=O)c2cnn[nH]2)[C@@H]1C	decoy	16057.2	16625.5	17212.4	18593.4	20240.9	-5.1	0.456	0.402	0.405	0.363	0.443	0.377
AMPC	ZINC19874341_2836	Nc1nnc(-c2ccc(O)c(Cl)c2)s1	decoy	16118.5	16472.8	16785.3	18538.9	20574.0	-5.4	0.372	0.457	0.39	0.39	0.306	0.327
AMPC	ZINC55329915_834	C[C@H](C#N)CNS(=O)(=O)c1cc(C(=O)[O-])oc1Br	decoy	16215.2	16736.3	17205.0	18894.3	20154.0	-4.6	0.403	0.413	0.436	0.358	0.318	0.371
AMPC	ZINC06762016_645	CC(C)(C)c1ccc2c(c1)O[C@H](C(=O)N/N=C1\C(=O)[N-]C(=O)NC1=O)CO2	decoy	16014.3	16424.1	17135.8	19261.5	20194.7	-6.6	0.526	0.468	0.507	0.358	0.458	0.43
AMPC	ZINC01041959_2609	[S-]c1nncn1-c1ccccc1	decoy	17083.3	17543.2	18108.3	19872.8	21430.1	-4.2	0.366	0.387	0.354	0.287	0.415	0.343
AMPC	ZINC71475807_651	Cc1nn2c([O-])cc(=O)[n-]c2c1-c1cccc(Br)c1	decoy	16804.5	17125.8	17491.1	19422.4	20993.0	-5.1	0.467	0.475	0.405	0.336	0.488	0.369
AMPC	ZINC15953406_2661	O=C1[N-]C(=O)/C(=C\c2ccccn2)C(=O)N1	decoy	16253.8	16578.6	16895.1	18916.3	20278.3	-6.3	0.435	0.498	0.464	0.407	0.453	0.386
AMPC	ZINC66887654_1567	COc1cc(Br)c(/N=C/c2cccc(OC)c2O)cc1OC	decoy	17041.4	17533.8	18017.3	19730.0	21309.6	-4.3	0.329	0.363	0.345	0.272	0.286	0.333
AMPC	ZINC49236165_425	Cc1n[nH]c(=S)n1[C@H](C)Cn1ccnc1	decoy	16283.0	16766.5	17281.5	19193.5	20926.3	-4.9	0.461	0.501	0.549	0.328	0.484	0.323
AMPC	ZINC61482071_1912	CN(CC1CCC1)C(=O)c1ccc(O)c(Cl)c1	decoy	16619.5	17016.0	17260.6	18905.3	20431.3	-5.6	0.501	0.449	0.43	0.333	0.502	0.37
AMPC	ZINC71474625_649	Cc1c([O-])n2ncc(-c3ccccc3Br)c2[n-]c1=O	decoy	16039.5	16551.8	17116.5	19211.0	20947.9	-5.7	0.435	0.539	0.392	0.35	0.431	0.364
AMPC	ZINC00249507_1304	COc1ccc([C@H]2CC(C3=C([O-])c4ccccc4C3=O)=NN2)cc1	decoy	15998.7	16448.6	16493.2	18151.9	19708.8	-4.3	0.409	0.369	0.345	0.35	0.452	0.333
AMPC	ZINC19754514_1430	CS(=O)(=O)Nc1sc2c(c1C(N)=O)[C@H](C(=O)[O-])CCC2	decoy	14611.8	15032.9	15671.3	17955.4	19960.4	-6.8	0.549	0.559	0.718	0.742	0.501	0.457
AMPC	ZINC40217101_1802	N#CC1(NC(=O)c2ccc(O)c(Cl)c2)CCCC1	decoy	16711.8	17084.8	17539.6	19633.3	21157.3	-4.3	0.393	0.363	0.391	0.292	0.295	0.378
AMPC	ZINC55606791_576	CC[C@@H](C)/C([O-])=C(\C#N)C(=O)Nc1cccc(C)c1	decoy	16038.2	16332.2	16908.2	18724.4	20278.8	-5.1	0.467	0.404	0.543	0.378	0.49	0.321
AMPC	ZINC35425195_1021	C[C@@H](Oc1ccccc1Cl)C(=O)Nc1ccc(C(=O)[O-])s1	decoy	15687.5	16021.5	16446.4	18319.8	20009.3	-5.7	0.439	0.457	0.556	0.478	0.429	0.37
AMPC	ZINC16857803_2344	O=Nc1c([O-])[nH]c(=S)[nH]c1=O	decoy	16677.0	17069.6	17639.4	19633.8	21307.9	-4.5	0.409	0.413	0.358	0.288	0.313	0.389
AMPC	ZINC24924451_1345	CC(C)c1nnc([N-]C(=O)c2ccc([O-])c(Cl)c2)s1	decoy	15207.8	15715.7	15825.3	17634.7	20251.9	-4.4	0.388	0.339	0.354	0.561	0.453	0.315
AMPC	ZINC57751132_2173	O=C([O-])c1ccc(C[C@H](C(=O)[O-])c2ccc([N+](=O)[O-])cc2)o1	decoy	15750.1	16054.3	16732.7	18542.2	19865.8	-6	0.488	0.475	0.432	0.45	0.422	0.333
AMPC	ZINC05080516_2802	CC(C)(C)c1c([O-])[nH]c(=S)[nH]c1=O	decoy	16020.9	16410.0	16812.4	18539.7	20336.0	-4.9	0.476	0.476	0.395	0.4	0.484	0.348
AMPC	ZINC71474336_2490	CCc1cnn2c([O-])c(C(C)C)c(=O)[n-]c12	decoy	16356.9	16732.6	17395.6	19032.0	20216.2	-6.3	0.514	0.498	0.468	0.413	0.458	0.382
AMPC	ZINC71675398_857	O=c1[nH]c2ccc(S(=O)(=O)[N-]c3ccc(C(F)(F)F)cn3)cc2o1	decoy	15923.4	16195.4	16705.4	18637.4	20130.0	-4.9	0.476	0.413	0.529	0.433	0.357	0.321
AMPC	ZINC42144840_2768	N#CCSCC(=O)N1CCC[C@@H]1CC(=O)[O-]	decoy	15900.8	16371.7	16781.7	18391.5	20193.4	-5.4	0.404	0.457	0.391	0.425	0.379	0.353
AMPC	ZINC37474211_2761	C#CCC[N@@H+](CC(=O)[O-])[C@H]1CCS(=O)(=O)C1	decoy	15896.6	16373.8	16734.1	18820.5	20302.6	-3.4	0.354	0.334	0.28	0.339	0.255	0.397
AMPC	ZINC71617754_2138	CCc1cc(C(C)=O)c(O)cc1O	decoy	16532.4	16879.0	17207.1	18748.9	20163.6	-5.6	0.455	0.457	0.566	0.355	0.433	0.377
AMPC	ZINC63520864_950	CCOC(=O)c1c(C)sc(C2=C3C(=O)NC(=O)N=C3N=C2c2ccccc2)c1[O-]	decoy	16892.2	17377.4	17728.2	19228.5	21013.8	-5.2	0.439	0.417	0.527	0.316	0.422	0.351
AMPC	ZINC17194835_914	Cc1cc(C)cc(N2C(=O)/C(=C\c3ccc(O[C@H](C)C(=O)[O-])cc3)C(=O)[N-]C2=S)c1	decoy	16078.4	16523.2	16772.6	18693.4	20410.2	-4.9	0.458	0.402	0.418	0.421	0.353	0.354
AMPC	ZINC13567271_1237	COc1ccc(OC)c([C@@H]2CC(=O)Nc3nc(SCc4ccccc4)[n-]c(=O)c32)c1	decoy	16740.3	17248.1	17678.3	19615.2	20990.4	-6.2	0.472	0.585	0.464	0.353	0.45	0.421
AMPC	ZINC20900937_1532	COc1ccc(CNC2=NS(=O)(=O)C(c3ccc(Cl)cc3)=C2C)cc1	decoy	16260.1	16678.1	17123.0	18861.3	20430.9	-4.5	0.409	0.355	0.358	0.304	0.43	0.337
AMPC	ZINC67028990_1206	COC(=O)C1=C(C(C)=O)[C@@H](c2cccc(OCCC(=O)[O-])c2)NC(=S)N1	decoy	15997.2	16195.1	16440.0	18216.4	20415.6	-5.9	0.454	0.469	0.539	0.431	0.431	0.333
AMPC	ZINC53850733_634	CCOc1cc(-c2nc3ccc(Br)cc3c(=O)[nH]2)cc(Cl)c1O	decoy	17161.8	17612.0	17902.9	19503.3	20899.9	-4.5	0.406	0.348	0.42	0.304	0.403	0.337
AMPC	ZINC21985804_409	O=c1[nH]c(CBr)ccc1[N+](=O)[O-]	decoy	15646.6	15971.9	16392.2	17993.5	19749.2	-5.5	0.447	0.422	0.584	0.471	0.432	0.363
AMPC	ZINC71757460_296	C=C1C[C@@]23C[C@@H]1CC[C@H]2C1=CC(=O)C[C@@](C)(C(=O)[O-])[C@@H]1[C@H]3C(=O)[O-]	decoy	16095.8	16594.0	17077.6	18854.3	20118.2	-6.3	0.514	0.511	0.474	0.42	0.453	0.406
AMPC	ZINC71664972_1731	COc1cc(C)c(Cl)c(C)c1-c1[nH+]c(C)[nH]c1CC(=O)[O-]	decoy	15770.8	16002.8	16647.0	18350.0	20146.2	-5.6	0.49	0.554	0.398	0.52	0.358	0.374
AMPC	ZINC52634907_633	N#CC1=C([O-])C2=C(c3cccc(O)c3)CSC2=NC1=O	decoy	16673.7	17201.2	17669.2	19379.4	20842.6	-5.7	0.466	0.469	0.406	0.354	0.365	0.37
AMPC	ZINC48748776_327	CC(C)(C)c1nnc(NC(=O)c2ccc(=O)[n-]n2)s1	decoy	16550.0	16910.3	17285.6	19318.0	20999.8	-4.5	0.406	0.414	0.354	0.278	0.405	0.335
AMPC	ZINC01599195_2653	O=c1[n-]c2nsnc2c(=O)[nH]1	decoy	17059.8	17555.2	18044.0	19776.1	21271.8	-5.5	0.404	0.457	0.373	0.379	0.421	0.365
AMPC	ZINC62868273_2535	CCCC(=O)N1CCC[C@](C)(C(=O)[O-])C1	decoy	16549.9	16981.7	17335.0	19046.0	20611.7	-5.7	0.466	0.49	0.411	0.332	0.513	0.37
AMPC	ZINC18189761_1984	C[C@@H](N/C(N=c1cc[nH]cc1)=N/C#N)C(C)(C)C	decoy	16676.6	17151.8	17663.3	19563.4	21208.4	-3.1	0.431	0.279	0.31	0.176	0.256	0.303
AMPC	ZINC37552353_1382	C[C@@H]1CCCCN1S(=O)(=O)[N-]c1ncc(C#CCO)s1	decoy	16636.5	16918.8	17398.9	18889.3	20685.4	-5.2	0.518	0.539	0.434	0.343	0.353	0.351
AMPC	ZINC58432857_1715	CCCNC(=O)[C@H](C)Sc1nc2ccc(F)cc2c(=O)[n-]1	decoy	15888.2	16236.4	16548.2	18379.6	20123.3	-5.2	0.439	0.476	0.418	0.375	0.431	0.318
AMPC	ZINC43674164_2667	NS(=O)(=O)c1ccncc1[N+](=O)[O-]	decoy	15657.9	16162.8	16563.1	18625.8	20318.5	-4.8	0.442	0.413	0.392	0.377	0.442	0.379
AMPC	ZINC57933783_1306	CC1(C)Nc2cc(Cl)c(Cl)cc2N(CCC(=O)[O-])C1=O	decoy	15794.3	16322.7	16789.0	18886.7	20570.4	-5.2	0.439	0.539	0.554	0.413	0.43	0.351
AMPC	ZINC19266475_2092	Cc1ccc([C@@]2(C)NC(=O)NC2=O)s1	decoy	16037.6	16557.1	16608.0	17887.6	19842.1	-6.1	0.467	0.479	0.674	0.366	0.376	0.404
AMPC	ZINC62934028_442	CC[C@@]1(C(=O)[O-])CCN(c2cnccn2)C1	decoy	15450.3	15736.2	16421.1	18344.8	20466.3	-5.4	0.404	0.458	0.387	0.541	0.486	0.365
AMPC	ZINC66620633_1865	Cc1cccc(-c2nnc(NC(=O)C[C@H](C)C(C)(C)C)[nH]2)n1	decoy	16984.3	17369.0	17972.3	19752.5	21333.0	-5.8	0.464	0.47	0.398	0.307	0.461	0.37
AMPC	ZINC62844062_2783	CS(=O)(=O)CC[N@H+]1CC[C@](C)(C(=O)[O-])CC1	decoy	15876.6	16202.1	16587.8	17920.9	19478.8	-4.5	0.409	0.357	0.358	0.385	0.403	0.389
AMPC	ZINC67029186_1209	CC1=C(C(=O)OC(C)C)[C@H](c2cccc(O[C@H](C)C(=O)[O-])c2)NC(=S)N1	decoy	15488.8	16038.0	16441.2	17986.1	20014.2	-4.9	0.458	0.413	0.586	0.501	0.477	0.321
AMPC	ZINC69539638_2790	CS(=O)(=O)[N-]C(=O)CC[C@@H]1CCCO1	decoy	16369.0	16771.9	17281.8	18938.5	20456.9	-5.7	0.417	0.395	0.411	0.352	0.513	0.383
AMPC	ZINC37491034_362	O[C@@H]1CCCC[C@@H]1Sc1ncn[nH]1	decoy	16214.8	16676.2	17149.8	18712.7	20564.5	-5.3	0.474	0.469	0.405	0.302	0.358	0.351
AMPC	ZINC58037151_2176	COc1cccc(-c2nc(=O)cc(CC(=O)[O-])[nH]2)c1OC	decoy	15323.9	15704.3	16175.0	18487.2	20396.8	-5.9	0.454	0.469	0.666	0.461	0.431	0.332
AMPC	ZINC05343048_985	Cc1ccc(O)c(C2=NN=C(C(=O)[N-]c3nnc(C(C)C)s3)C2)c1	decoy	16186.0	16655.9	17219.1	19164.1	20636.5	-6.1	0.507	0.524	0.494	0.372	0.444	0.407
AMPC	ZINC20709644_1228	CN(C(=O)c1cccc2c1N[C@H](c1cc([N+](=O)[O-])ccc1O)[C@H]1CC=C[C@@H]21)C1CCCCC1	decoy	16655.4	17018.3	17393.1	19242.7	21032.5	-4.8	0.442	0.413	0.551	0.311	0.43	0.434
AMPC	ZINC51813383_2317	Cc1cccnc1-c1nnc([S-])n1N	decoy	15881.3	16331.3	16747.8	18354.4	20249.2	-4.4	0.409	0.353	0.345	0.409	0.22	0.389
AMPC	ZINC05226028_2619	[S-]c1nncs1	decoy	16803.3	17235.6	17869.7	19505.2	20861.5	-3.6	0.378	0.402	0.35	0.272	0.244	0.397
AMPC	ZINC08970355_153	O=C(N[C@@]1(C(F)(F)F)NC(=O)N(C2CCCCC2)C1=O)C1CCCCC1	decoy	16587.4	17169.9	17603.7	19495.6	20576.9	-4.7	0.422	0.423	0.384	0.295	0.471	0.32
AMPC	ZINC49593849_1087	O=C([O-])/C=C/c1ccc(C(=O)NC[C@@H]2CCCO2)s1	decoy	15547.8	15949.7	16473.3	18282.2	20136.9	-5	0.461	0.386	0.523	0.423	0.432	0.284
AMPC	ZINC36569753_1435	CC[C@H](C)[C@@H](NC(=O)COc1cc(O)c2c(c1)OC(C)(C)CC2=O)C(=O)[O-]	decoy	15266.0	15835.0	16382.9	18427.6	19868.6	-5.4	0.396	0.377	0.374	0.521	0.495	0.364
AMPC	ZINC39591598_2160	CC1=C[C@H]([C@@H]2N=N[C@H](S)N2/N=C/c2ccc(C(=O)[O-])cc2)N=N1	decoy	16873.3	17246.6	17627.4	19125.8	20455.9	-4.7	0.41	0.392	0.362	0.326	0.34	0.357
AMPC	ZINC18178002_109	CCCn1c([O-])c(C(=O)[N-]c2nnc(CC(C)C)s2)c(=O)c2ccccc21	decoy	16019.7	16259.5	16620.2	18616.6	20124.5	-5.4	0.516	0.469	0.391	0.398	0.559	0.37
AMPC	ZINC54893945_127	CCOc1cccc(/C=N/c2ccc(NS(=O)(=O)CC)c(C)c2)c1O	decoy	16938.3	17338.8	17850.5	19504.1	20741.8	-4.2	0.366	0.361	0.361	0.236	0.177	0.337
AMPC	ZINC32386397_1787	C[C@H]1C[C@H]1CNC(=O)c1cc2ccccc2c(=O)[nH]1	decoy	16225.1	16619.8	17000.2	18516.9	20070.1	-5.1	0.467	0.4	0.543	0.353	0.484	0.323
AMPC	ZINC33948376_2592	CC[C@@]1(c2ccccc2)C(=O)NC(=O)[N-]C1=S	decoy	16223.8	16485.2	16550.7	18200.1	19850.8	-6.7	0.555	0.5	0.718	0.499	0.485	0.345
AMPC	ZINC04292270_178	C=CCSc1nc2c(c(=O)[n-]1)[C@H](c1ccccc1)/C(=C(/[O-])OC)C(C)=N2	decoy	16746.7	17139.4	17642.1	19574.1	20799.9	-3.8	0.361	0.367	0.302	0.305	0.47	0.341
AMPC	ZINC08962155_151	CC[C@@H]1COc2ccc(NS(=O)(=O)c3ccc(C)s3)cc2C(=O)N1	decoy	15903.9	16342.4	16705.8	18607.7	20401.3	-6.9	0.55	0.634	0.553	0.464	0.482	0.462
AMPC	ZINC20156371_210	Cc1cc(C)cc(-n2c(=S)[nH]c(C)c(CC(=O)[O-])c2=O)c1	decoy	16612.0	16807.8	17353.4	19074.5	20451.5	-5.5	0.394	0.457	0.534	0.33	0.421	0.364
AMPC	ZINC18209446_199	COc1ccc(C[C@@H]2SC(N/N=C/c3ccccc3O)=NC2=O)cc1	decoy	15837.9	16073.9	16369.3	18450.9	20112.9	-5.7	0.466	0.384	0.414	0.402	0.439	0.379
AMPC	ZINC50007182_1301	Cc1ccc(-c2n[nH]/c(=N/C(=O)Cc3ccccc3C)[nH]2)s1	decoy	16362.0	16687.7	17285.8	18917.8	20628.2	-5.3	0.439	0.422	0.405	0.351	0.453	0.285
AMPC	ZINC20166093_1432	O=C([O-])COc1ccc(Cl)cc1/C=C1\C(=O)[N-]C(=S)NC1=O	decoy	15343.4	15899.9	16521.1	18606.7	20905.4	-4.9	0.458	0.413	0.385	0.538	0.49	0.323
AMPC	ZINC70731051_748	CCCn1c(C)cc(/C=C(/C#N)C(=O)Nc2cccc(-c3nnn[n-]3)c2)c1C	decoy	16107.7	16573.8	17292.9	19126.0	20336.4	-2.7	0.353	0.523	0.241	0.429	0.197	0.289
AMPC	ZINC44483730_323	O=C([O-])C[C@H]1CCCN1C(=O)c1ccc(Br)cc1O	decoy	15238.0	15898.3	16505.5	18469.1	19981.0	-5.8	0.481	0.471	0.624	0.522	0.439	0.359
AMPC	ZINC62825080_741	O=C(Nc1c(Br)cc(Br)cc1C(=O)[O-])C1=COCCO1	decoy	16899.4	17343.4	17871.3	19645.2	21242.9	-4.7	0.419	0.525	0.473	0.242	0.345	0.32
AMPC	ZINC42351346_2868	NS(=O)(=O)N1C[C@H]2CC[C@@H]1C2	decoy	16980.2	17400.0	17780.2	19405.2	20891.1	-5.6	0.372	0.457	0.405	0.309	0.459	0.356
AMPC	ZINC04641258_976	COc1ccc([C@@H](C[N+](=O)[O-])c2c(O)n[nH]c2-c2ccccc2O)cc1	decoy	16345.7	16802.4	17304.0	18467.5	20344.4	-5	0.461	0.379	0.589	0.39	0.35	0.354
AMPC	ZINC04794973_1630	CNC(=O)N(O)[C@@H]1N(/N=C/c2cccnc2)C(=S)SC1(C)C	decoy	15919.1	16144.2	16816.0	18235.4	19944.7	-4.6	0.403	0.414	0.443	0.445	0.411	0.32
AMPC	ZINC69987329_2794	O=C([O-])CCCc1nnc([C@H]2CCCS2)o1	decoy	16390.2	16574.5	17089.1	18682.1	20085.4	-5.4	0.404	0.391	0.379	0.334	0.421	0.364
AMPC	ZINC49277952_2573	O=C(NC[C@@H]1CC=CCC1)c1cnn[nH]1	decoy	15764.0	16085.7	16540.8	18719.0	20141.7	-5.6	0.503	0.379	0.392	0.426	0.485	0.37
AMPC	ZINC68336511_1156	C[C@H](OCC1CC1)/C([O-])=C(\C#N)C(=O)Nc1c(Cl)cccc1Cl	decoy	16049.5	16238.6	16856.0	18604.9	20326.1	-4.7	0.445	0.396	0.386	0.396	0.425	0.375
AMPC	ZINC06021875_2854	O=C(Nc1nnc([S-])s1)C1CC1	decoy	16127.4	16591.7	17244.1	18845.1	20087.6	-3.2	0.352	0.315	0.349	0.379	0.297	0.38
AMPC	ZINC40910536_2258	CC(C)(NS(=O)(=O)[C@H]1CCS(=O)(=O)C1)C(=O)[O-]	decoy	15861.6	16174.6	16904.1	18924.4	20379.5	-5.5	0.512	0.476	0.403	0.426	0.435	0.385
AMPC	ZINC61221348_87	CC[N@@H+](CC(=O)Nc1c(F)cccc1F)C[C@H](C)C(=O)[O-]	decoy	15226.7	15409.9	15814.4	18235.6	20044.5	-5.2	0.467	0.475	0.543	0.587	0.45	0.328
AMPC	ZINC70308742_1320	CC[C@@]1(C(=O)[O-])CCCN(C(=O)N[C@H](C)C2CCCC2)C1	decoy	15369.9	15567.9	15966.7	17926.7	19729.8	-5.6	0.484	0.457	0.395	0.536	0.477	0.416
AMPC	ZINC09089674_1676	N#CC1=C([S-])N(c2ccccc2)[C@H](c2cccc([N+](=O)[O-])c2)NC1=O	decoy	16498.6	16855.0	17382.5	18782.5	20122.6	-6.7	0.544	0.479	0.668	0.428	0.459	0.428
AMPC	ZINC49827970_2522	COc1ccc([C@@H]2C[C@]2(C)C(=O)[O-])c(OC)c1	decoy	16174.4	16694.2	17293.2	18593.3	20463.4	-5.6	0.372	0.469	0.398	0.326	0.467	0.377
AMPC	ZINC58099638_1850	Cc1nc(-c2cccnc2)[nH]c(=O)c1CC(=O)NCC1CCCC1	decoy	16129.6	16461.8	16956.7	18826.8	20561.3	-5.6	0.455	0.475	0.426	0.354	0.505	0.37
AMPC	ZINC20309246_1120	C[NH+](C)CCN1C(=O)C([O-])=C(C(=O)c2ccccc2O)[C@@H]1c1ccccc1F	decoy	16788.9	17238.3	17621.4	19565.7	21166.1	-4.7	0.419	0.372	0.404	0.283	0.346	0.32
AMPC	ZINC50103126_2012	CC(C)c1ncc(Cl)c(C(=O)Nc2ccc(C#N)cc2)n1	decoy	16690.5	16970.3	17609.4	19189.1	20445.3	-4.7	0.41	0.328	0.362	0.328	0.412	0.32
AMPC	ZINC31255721_1938	C[C@H]1C[C@@H]1C(=O)Nc1ccc2oc(=O)[nH]c2c1	decoy	16108.5	16407.9	17181.9	19140.2	20511.6	-4.8	0.382	0.425	0.565	0.45	0.433	0.389
AMPC	ZINC69742907_1368	O=C(Nc1nc[nH]n1)c1ccc(-c2ccc(F)cc2)cc1F	decoy	15849.5	16173.3	16656.4	18625.4	20408.7	-6	0.476	0.586	0.432	0.43	0.43	0.407
AMPC	ZINC38980295_2354	COc1ccc(C2=C[C@H](C(=O)[O-])N=N2)cc1	decoy	15682.3	16111.1	16884.3	18743.4	20235.3	-5	0.468	0.389	0.388	0.413	0.43	0.363
AMPC	ZINC20368953_1065	O=C([O-])CCCc1nc2sc3c(c2c(=O)[nH]1)CCCC3	decoy	16005.1	15926.4	15934.2	17885.7	19708.8	-6.1	0.502	0.426	0.568	0.405	0.452	0.404
AMPC	ZINC36623610_1489	COC(=O)C1=C(C)NC(=S)N[C@@H]1c1cc(OC)c(O)c([N+](=O)[O-])c1	decoy	16842.1	17137.6	17614.5	19312.6	20834.4	-5	0.461	0.422	0.529	0.281	0.353	0.363
AMPC	ZINC13479816_405	C[C@H]1CC[N@H+](Cn2[n-]c(=O)ccc2=O)CC1	decoy	14619.1	15038.4	15521.4	17809.8	19568.5	-5.9	0.507	0.41	0.539	0.674	0.446	0.365
AMPC	ZINC52250184_2062	COC(=O)[C@H](C)[C@H](O)c1ccc(O)c(Cl)c1	decoy	16046.1	16365.8	16735.8	18826.1	20744.1	-5	0.468	0.539	0.589	0.377	0.357	0.321
AMPC	ZINC19823969_811	C=CCN1C(=O)/C(=C/c2ccc(O[C@H](C)C(=O)[O-])cc2)C(=O)[N-]C1=S	decoy	15961.2	16270.0	16679.6	18799.8	20307.5	-5	0.461	0.457	0.413	0.42	0.484	0.351
AMPC	ZINC32575643_1285	O=S(=O)(N/N=C\c1ccc[nH]1)c1ccc2ccccc2c1	decoy	17175.0	17623.3	17980.4	19538.9	21215.6	-3.6	0.34	0.325	0.275	0.232	0.443	0.397
AMPC	ZINC43413947_1901	O=C([O-])CC1(Cn2cccc2)CCCCC1	decoy	16510.8	16930.3	17502.8	18647.9	20655.6	-5	0.461	0.533	0.388	0.357	0.477	0.369
AMPC	ZINC71165198_2444	C/C(C(=O)[O-])=C(\C)C(=O)N[C@H](C)c1cnn(C)c1C	decoy	15907.5	16173.8	16806.6	18755.2	19919.5	-5.3	0.444	0.356	0.463	0.385	0.454	0.38
AMPC	ZINC69500708_391	O=c1cc([O-])[nH]c(-c2cccc3cccnc23)n1	decoy	16563.3	16903.9	17378.6	19116.0	20892.5	-5.9	0.446	0.491	0.566	0.36	0.361	0.337
AMPC	ZINC70419275_1727	CCc1[nH]cc(S(=O)(=O)[N-]c2ccc(F)cc2Cl)[nH+]1	decoy	17103.4	17536.3	17889.4	19484.6	21042.3	-4.5	0.409	0.376	0.358	0.382	0.405	0.32
AMPC	ZINC36623609_1185	COC(=O)C1=C(C)NC(=S)N[C@H]1c1cc(OC)c(O)c([N+](=O)[O-])c1	decoy	16038.9	16685.7	16781.4	18764.6	20517.9	-5.4	0.516	0.564	0.61	0.373	0.336	0.353
AMPC	ZINC62742045_88	COc1ccc(C(=O)N(CC(=O)[O-])CC(C)C)c(O)c1	decoy	14833.9	15228.6	16272.1	18305.3	19793.2	-6.9	0.549	0.561	0.728	0.733	0.605	0.422
AMPC	ZINC27644884_1284	Cc1cccc(N[C@@H](c2ccco2)c2ccc3cccnc3c2[O-])[nH+]1	decoy	16301.7	16761.0	17122.5	18706.3	20825.8	-4.3	0.408	0.369	0.394	0.347	0.186	0.337
AMPC	ZINC18122022_1172	CCCn1c([O-])c(C(=O)Nc2cc([N+](=O)[O-])ccc2[O-])c(=O)c2ccccc21	decoy	15815.0	16042.9	16003.5	18009.1	19820.9	-5.6	0.49	0.449	0.392	0.378	0.477	0.363
AMPC	ZINC48518215_325	Cc1ccc(S(=O)(=O)[N-]C(=O)CSc2ncn[nH]2)s1	decoy	16839.8	17239.3	17727.9	19700.9	21394.3	-4.6	0.403	0.414	0.436	0.294	0.403	0.315
AMPC	ZINC08914142_613	O=c1[nH]c(-c2cc(Br)cc(Cl)c2[O-])nc2ccccc12	decoy	16407.5	16887.4	17518.8	19144.5	20151.2	-5	0.468	0.403	0.554	0.327	0.488	0.351
AMPC	ZINC54768649_2272	O=C(N[C@@]1(C(=O)[O-])CCSC1)[C@@H]1CCCOC1	decoy	15865.6	16271.2	16428.9	17956.2	19491.3	-5.3	0.424	0.396	0.399	0.409	0.422	0.38
AMPC	ZINC55151152_1195	CCS(=O)(=O)[N-]c1ccc(NC(=O)[C@@H]2CC=CC[C@H]2C(=O)[O-])cc1OC	decoy	16676.5	17025.9	17778.5	19027.0	20244.9	-5.6	0.503	0.449	0.398	0.323	0.496	0.37
AMPC	ZINC70127720_2289	C[C@@H]1CCCC[C@]1(NC(=O)CS(C)(=O)=O)C(=O)[O-]	decoy	16670.1	17302.3	17841.6	19642.3	21184.8	-6.1	0.467	0.603	0.451	0.341	0.435	0.374
AMPC	ZINC39948404_524	CC(C)(C)C1=C[C@@H](C(=O)N/N=C2\C(=O)[N-]C(=O)NC2=O)N=N1	decoy	15396.4	15770.6	16242.9	18124.1	19990.1	-6.7	0.555	0.516	0.552	0.605	0.598	0.274
AMPC	ZINC31215031_2552	C#CCNC(=O)Cc1c(C)nc(C)[nH]c1=O	decoy	16341.6	16571.7	17091.6	19064.0	20790.2	-5.4	0.439	0.539	0.557	0.34	0.507	0.282
AMPC	ZINC39113249_2863	Cc1noc2[nH]c(=O)cc([O-])c12	decoy	15910.7	16460.1	17000.8	19013.1	20768.4	-6.5	0.528	0.515	0.487	0.441	0.485	0.395
AMPC	ZINC38187263_933	COC(=O)[C@@H]1C(=O)[C@H](C(=O)OC)[C@@H](c2ccc(C)cc2)C(C#N)(C#N)[C@H]1c1ccccc1	decoy	15701.2	16329.5	16647.9	18542.5	19848.2	-3.7	0.386	0.359	0.28	0.429	0.344	0.32
AMPC	ZINC24926908_616	O=c1[nH]c(-c2sc3ncccc3c2[O-])nc2ccccc12	decoy	15579.1	15809.8	16195.4	18505.2	19744.6	-6.8	0.549	0.5	0.718	0.5	0.506	0.416
AMPC	ZINC41594591_116	O=c1[n-]c2ccc(S(=O)(=O)NCc3ccccc3-c3nccs3)cc2o1	decoy	14737.7	14982.7	15272.9	17938.9	19955.8	-5.2	0.485	0.475	0.533	0.631	0.351	0.351
AMPC	ZINC56253838_345	CO[C@@H](C)/C([O-])=C(/C#N)C(=O)Nc1ccc(F)cc1F	decoy	16275.5	16919.7	17405.8	19234.2	20615.3	-5.4	0.396	0.382	0.393	0.318	0.299	0.327
AMPC	ZINC71101672_1373	O=S(=O)(/N=c1\[nH]c2c(s1)CCC2)c1ccc2c(c1)NCC2	decoy	16386.2	16598.5	16999.0	18394.2	20408.1	-3.8	0.374	0.365	0.384	0.392	0.41	0.32
AMPC	ZINC59135790_644	O=C1[N-]C(=S)N(c2ccccc2F)C(=O)/C1=C\c1cc(Cl)cc(Cl)c1O	decoy	15887.3	15983.9	16487.9	18425.9	19747.2	-4.8	0.445	0.408	0.525	0.386	0.477	0.379
AMPC	ZINC48585183_1576	COc1ccc(S(=O)(=O)[N-]C(=O)[C@@H]2CCC[C@@H](C(F)(F)F)C2)cc1	decoy	15581.3	15993.1	16326.5	17996.3	19974.2	-2.5	0.317	0.233	0.184	0.256	0.161	0.303
AMPC	ZINC42424353_2571	CCO[C@@H]1CCCN(S(N)(=O)=O)C1	decoy	16295.9	16554.4	17078.6	18990.7	20767.2	-5.1	0.456	0.475	0.399	0.34	0.357	0.351
AMPC	ZINC62920022_1049	CCC[C@]1(C(=O)[O-])CCN(C(=O)c2ccc(Cl)cc2O)C1	decoy	15726.7	16136.9	16314.8	18353.4	19853.5	-5.8	0.437	0.47	0.568	0.406	0.433	0.37
AMPC	ZINC65650543_89	C=CCCO[C@H](C)/C([O-])=C(\C#N)C(=O)Nc1ccccc1F	decoy	16140.3	16418.5	16961.0	18705.4	20225.6	-5.1	0.464	0.533	0.399	0.35	0.477	0.351
AMPC	ZINC26565650_1687	CCC(CC)c1nnc([N-]C(=O)c2ccc[nH]c2=S)s1	decoy	15534.2	15919.3	16416.3	18634.7	20071.0	-6.4	0.499	0.496	0.495	0.497	0.483	0.424
AMPC	ZINC70064716_2692	CCNC(=O)CN1C(=O)NC(=O)C1(C)C	decoy	15728.5	16274.5	16607.8	18378.1	20105.0	-6.4	0.499	0.509	0.487	0.442	0.524	0.427
AMPC	ZINC55303393_2423	O=c1[nH]c2ccc([C@H](O)[C@@H]3COCCO3)cc2o1	decoy	15149.0	15456.0	15886.6	18044.5	19921.3	-5.9	0.507	0.458	0.539	0.575	0.431	0.365
AMPC	ZINC69548537_2336	Cn1cc([C@]([NH3+])(C(=O)[O-])C(F)(F)F)cn1	decoy	16188.4	16802.8	17146.6	18779.2	20408.4	-5.4	0.404	0.539	0.407	0.337	0.484	0.364
AMPC	ZINC61171580_2278	C[N@H+]([C@H]1CS(=O)(=O)C[C@@H]1O)C(C)(C)C(=O)[O-]	decoy	15845.7	16186.4	16569.0	18376.2	19622.5	-5.3	0.444	0.449	0.399	0.395	0.43	0.332
AMPC	ZINC71472649_549	COc1cccc(N/N=C2\C(=O)NN=C2c2ccc(O)cc2)c1	decoy	15994.2	16388.9	16729.4	18537.2	19439.3	-5.3	0.424	0.4	0.602	0.341	0.348	0.348
AMPC	ZINC26440976_617	O=c1[nH]c(C(F)(F)F)nc([O-])c1CCCCl	decoy	16054.0	16414.7	16351.4	17834.4	19702.0	-6.6	0.526	0.528	0.725	0.462	0.449	0.405
AMPC	ZINC21336446_1230	CCCc1ccc(-c2nc(NC(=O)CN3C(=O)N[C@]4(CCCC[C@H]4C)C3=O)sc2C)cc1	decoy	15865.3	16110.0	16697.0	18628.3	20064.3	-4.4	0.388	0.382	0.37	0.446	0.432	0.32
AMPC	ZINC09831804_755	O=c1c(C(c2cncs2)c2c([O-])oc3ccccc3c2=O)c([O-])oc2ccccc12	decoy	16176.4	16518.6	16809.2	18274.5	19823.2	-5	0.465	0.539	0.395	0.35	0.43	0.379
AMPC	ZINC35096567_2555	CC[C@@H](NC(=O)c1cc2c(s1)CCC2)C(=O)[O-]	decoy	15684.3	16247.2	16638.1	18657.8	20486.9	-5.7	0.435	0.457	0.621	0.471	0.485	0.383
AMPC	ZINC00725588_23	COc1ccc(C(C2=C([O-])CC(C)(C)CC2=O)C2=C([O-])CC(C)(C)CC2=O)cc1	decoy	16416.8	16792.0	17117.1	18974.8	20332.9	-5.1	0.464	0.452	0.388	0.36	0.49	0.351
AMPC	ZINC29835693_1836	COc1ccc(CC(=O)Nc2ccc3oc(=O)[n-]c3c2)cc1	decoy	16058.6	16447.3	16658.5	18618.9	20484.2	-5.6	0.47	0.431	0.392	0.349	0.334	0.341
AMPC	ZINC20342447_1684	C[C@H]1CCC[C@@H](C)[N@@H+]1CC(=O)Nc1sc2c(c1C(=O)[O-])CCC2	decoy	17045.2	17456.2	18033.6	19837.3	21357.3	-4	0.396	0.334	0.402	0.292	0.476	0.336
AMPC	ZINC54303350_485	C[C@@]([NH3+])(C(=O)N1CCC[C@@H](CC(=O)[O-])C1)C1CC1	decoy	16133.9	16525.8	16807.2	18521.7	20107.4	-5.1	0.467	0.479	0.399	0.384	0.484	0.368
AMPC	ZINC51290288_2527	CC[C@](C)(C[N@@H+]1CCOCC1(C)C)C(=O)[O-]	decoy	16168.5	16500.5	16924.8	18322.6	19639.5	-4.2	0.408	0.371	0.359	0.401	0.463	0.41
AMPC	ZINC41583429_1744	CCCc1nc2c(s1)C[N@H+](C(C)(C)C(=O)[O-])CC2	decoy	16021.2	16517.0	17080.0	18678.9	19831.0	-4.4	0.385	0.372	0.391	0.355	0.491	0.325
AMPC	ZINC59426731_537	Cc1ccc(N2C(=O)[N-]C(=O)/C(=C\c3cc([N+](=O)[O-])c([O-])cc3O)C2=O)cc1	decoy	16387.9	16823.7	17285.3	19090.4	20334.5	-5.1	0.456	0.525	0.399	0.341	0.49	0.348
AMPC	ZINC32914668_2618	N#Cc1cc(O)ccc1F	decoy	16688.6	17003.2	17324.9	18588.8	20333.4	-5.6	0.47	0.377	0.398	0.313	0.467	0.356
AMPC	ZINC52542060_1261	CC[C@@H]1Cc2c([O-])cc(=O)n(Cc3ccc(-c4ccccc4-c4nnn[n-]4)cc3)c2S1	decoy	15486.1	15856.1	16365.9	17913.9	19886.0	-6.5	0.527	0.5	0.487	0.478	0.494	0.437
AMPC	ZINC12584577_2800	C[C@H]1Sc2ccc(C(=O)NO)cc2NC1=O	decoy	16044.6	16380.3	16280.9	18457.1	20248.1	-5.3	0.444	0.391	0.424	0.403	0.365	0.336
AMPC	ZINC69788919_1106	O=C(NCCc1ccc(F)cc1F)c1ccc(=O)[n-]n1	decoy	14422.7	15088.3	15504.7	17592.7	19862.3	-5.4	0.516	0.377	0.427	0.755	0.371	0.37
AMPC	ZINC49754942_1192	Cc1ccc(-c2csc3ncnc(N[C@H](CCC(=O)[O-])C(=O)[O-])c23)c(C)c1	decoy	15515.4	16086.6	16464.6	17930.8	20022.7	-5	0.461	0.388	0.529	0.428	0.443	0.379
AMPC	ZINC66965919_1720	CCOc1cc(NC(=O)[C@@H]2CC=CC[C@@H]2C(=O)[O-])ccc1C	decoy	15184.1	15510.6	16270.9	18318.5	19890.3	-5.1	0.467	0.386	0.589	0.57	0.49	0.348
AMPC	ZINC36867663_468	CC(C)C[C@@H](C)Nc1n[nH]c(=O)[nH]c1=O	decoy	16025.3	16426.7	16623.8	18188.6	20156.7	-4.8	0.508	0.446	0.595	0.403	0.43	0.364
AMPC	ZINC31390081_1939	Cc1ccc(O)c(C(=O)N[C@H](C)Cn2cccn2)c1	decoy	16408.5	16630.4	17071.0	18838.7	20531.7	-5	0.461	0.452	0.589	0.337	0.37	0.363
AMPC	ZINC69582423_1666	Cn1nc(C(C)(C)C)cc1C(=O)Nc1n[n-]c(C(F)(F)F)n1	decoy	16071.8	16714.0	17120.4	18982.9	20728.5	-5.2	0.45	0.475	0.413	0.35	0.421	0.351
AMPC	ZINC41602802_1700	O=c1nc(NCc2ccc(F)cc2)[nH]nc1-c1cccs1	decoy	15959.1	16174.2	16446.1	17922.6	19770.1	-4.9	0.458	0.402	0.392	0.383	0.342	0.351
AMPC	ZINC02180946_1116	O=C([O-])CSc1nc(SCC(=O)[O-])c2c3c(sc2n1)CCCC3	decoy	16809.5	16900.2	17396.0	19082.4	20824.3	-5	0.468	0.386	0.405	0.317	0.484	0.369
AMPC	ZINC45006085_1751	CN(C)C(=O)CCn1c(=S)[nH]c2sccc2c1=O	decoy	16169.8	16333.4	16503.8	18426.0	20124.8	-6.7	0.552	0.548	0.718	0.457	0.603	0.419
AMPC	ZINC40581564_2257	O=C([O-])[C@H]1CCCCN1C(=O)N1CCS(=O)(=O)CC1	decoy	13926.1	14555.0	15229.9	17305.1	19130.9	-6.2	0.455	0.448	0.474	0.928	0.417	0.378
AMPC	ZINC62870653_343	CCC[C@]1(C(=O)[O-])CCCN(C(=O)c2c[nH]c(=O)cn2)C1	decoy	15800.4	16184.8	16962.7	18634.9	20243.7	-5.8	0.481	0.469	0.417	0.43	0.431	0.405
AMPC	ZINC38586376_541	COc1ccc(NC2=N[C@H]3N=CN=C3C(NCCO)=[NH+]2)cc1Cl	decoy	17120.1	17545.6	17836.6	19649.3	21144.8	-5.1	0.467	0.416	0.45	0.311	0.43	0.351
AMPC	ZINC62692638_781	C[C@H](Oc1cccc(C(=O)/C=C/c2ccc(O)c(Cl)c2)c1)C(=O)[O-]	decoy	16213.7	16446.5	16816.7	18868.9	20636.6	-6.1	0.467	0.573	0.473	0.383	0.444	0.404
AMPC	ZINC65762906_90	O=C([N-]S(=O)(=O)c1ccccc1)[C@@H]1CCN(c2ccc(F)cc2)C1=O	decoy	15515.2	15952.1	16062.7	18487.9	20282.9	-5.2	0.518	0.539	0.434	0.476	0.477	0.351
AMPC	ZINC70602579_2846	Nc1n[nH]c(C(=O)OC2CCCCCC2)n1	decoy	15401.6	15733.2	15849.1	17705.0	19418.4	-4.4	0.385	0.372	0.372	0.482	0.491	0.399
AMPC	ZINC04945415_128	N#Cc1c(SCC(=O)c2ccc3c(c2)OCO3)sc2c([O-])cc(=O)[nH]c12	decoy	16249.9	16932.0	17315.8	18878.9	20386.8	-6.1	0.467	0.441	0.457	0.367	0.477	0.404
AMPC	ZINC65764053_92	CS(=O)(=O)[N-]C(=O)[C@@H]1CCN(c2cc(Cl)ccc2Cl)C1=O	decoy	16276.6	16516.3	16955.4	18492.2	20055.1	-5.3	0.424	0.423	0.413	0.357	0.422	0.348
AMPC	ZINC16291675_129	Cc1ccc(/C([O-])=C/C(=O)C(=O)Nc2c(C)n(C)n(-c3ccccc3)c2=O)cc1	decoy	15494.8	15770.1	16390.5	18797.6	20171.3	-5.9	0.507	0.465	0.421	0.472	0.408	0.387
AMPC	ZINC26331092_955	COc1cccc(/N=C(\Nc2cccc(OC)c2)C2=C([O-])c3ccccc3C(=O)C2=O)c1	decoy	15747.2	16040.6	16269.9	18580.9	20135.8	-6.4	0.475	0.496	0.464	0.448	0.447	0.397
AMPC	ZINC15879927_991	CCc1nnc(NC(=O)CSc2sc3c([O-])cc(=O)[nH]c3c2C#N)s1	decoy	16868.5	17242.8	17568.8	19650.2	21284.0	-6	0.449	0.48	0.432	0.368	0.471	0.386
AMPC	ZINC19519862_872	CCOc1ccc(/C=C\c2nc([O-])c([N+](=O)[O-])c(=O)[nH]2)cc1OCC	decoy	15477.2	15780.4	16188.6	17629.3	19293.9	-6.2	0.455	0.428	0.645	0.578	0.419	0.404
AMPC	ZINC37657300_2718	CCc1ccc(NS(=O)(=O)C(C)C)cc1N	decoy	16219.4	16750.6	17361.5	18878.4	20371.8	-4.4	0.388	0.413	0.425	0.349	0.351	0.337
AMPC	ZINC67351131_647	O=C(c1cccc(F)c1)c1nnc(=S)[nH]c1[O-]	decoy	13968.9	14522.9	14816.2	17438.6	19619.6	-6.1	0.467	0.403	0.467	0.928	0.42	0.407
AMPC	ZINC53746612_986	Cn1c([O-])c2ccc(C(=O)Nc3cc(C(F)(F)F)c[nH]c3=O)cc2nc1=S	decoy	16163.8	16554.7	16850.8	18875.8	20630.0	-6.4	0.475	0.506	0.464	0.395	0.376	0.42
AMPC	ZINC39936307_684	COc1ccc(S(=O)(=O)NN/C([O-])=C/C2=NC(=S)NC(=O)C2)cc1	decoy	15947.4	16379.9	16880.0	18850.2	20654.1	-5.8	0.497	0.47	0.424	0.395	0.434	0.37
AMPC	ZINC71475083_650	O=c1[n-]c2ccnn2c([O-])c1CC(F)(F)F	decoy	15863.9	16263.2	16600.8	18387.4	20162.7	-5.2	0.485	0.539	0.399	0.388	0.441	0.353
AMPC	ZINC15685009_2144	COc1cccc(/C=C/c2nc([O-])c([N+](=O)[O-])c(=O)[nH]2)c1	decoy	16116.0	16201.0	16507.4	18337.3	20072.0	-6.2	0.468	0.452	0.482	0.399	0.433	0.367
AMPC	ZINC05894181_2037	COC(=O)c1ccc2c([O-])n(-c3ccccc3)c(=S)nc2c1	decoy	15618.1	15984.1	16612.4	18860.3	20267.4	-5.4	0.404	0.457	0.387	0.408	0.421	0.321
AMPC	ZINC60645378_1709	CC(C)C(=O)NC1CCN(C(=O)c2cc(Cl)ccc2O)CC1	decoy	16507.2	16882.8	17133.9	18696.4	20231.4	-3.9	0.354	0.397	0.307	0.408	0.311	0.341
AMPC	ZINC36238813_57	O=C([O-])Cc1nnc(NC(=O)c2ccc(F)c(F)c2F)s1	decoy	17173.4	17608.7	18014.8	19848.2	21468.2	-5.8	0.481	0.491	0.444	0.535	0.364	0.371
AMPC	ZINC22148773_1732	O=C([O-])C1(S(=O)(=O)c2ccc(F)cc2F)CC1	decoy	15910.2	16325.8	16358.8	18060.3	19763.0	-5.7	0.484	0.385	0.392	0.383	0.363	0.416
AMPC	ZINC63216506_2220	CCCN(CCC)S(=O)(=O)[N-]c1nccnc1C(=O)[O-]	decoy	16764.8	17172.3	17732.1	19556.8	21061.2	-5.5	0.447	0.573	0.447	0.31	0.49	0.363
AMPC	ZINC59165662_1409	O=C1NCCC[C@@H]1C(=O)N/N=C/c1ccc2ccccc2n1	decoy	16734.0	17120.6	17418.3	19105.5	20937.8	-5.5	0.512	0.479	0.342	0.291	0.493	0.356
AMPC	ZINC41032847_2764	O=C1CC2(CCCC2)C(=O)N1C1(C(=O)[O-])CCCC1	decoy	15738.9	16093.4	16686.9	18076.7	19304.1	-6	0.449	0.434	0.443	0.435	0.464	0.373
AMPC	ZINC61684500_1410	O=S(=O)([N-]c1ccon1)c1ccc(C#CCCO)cc1	decoy	16103.0	16506.4	17035.3	18730.9	20792.3	-2.9	0.321	0.334	0.314	0.413	0.189	0.289
AMPC	ZINC14375747_1600	CCCN(Cc1nc2ccsc2c(=O)[nH]1)C(=O)c1ccc2[nH]nnc2c1	decoy	14519.8	14998.1	15370.6	17552.9	19252.1	-6.1	0.502	0.44	0.44	0.735	0.452	0.389
AMPC	ZINC20816492_1852	CCc1ccc2c(c1)/C(=N\[N-]S(=O)(=O)c1ccccc1)C(=O)N2	decoy	15598.7	15896.5	16522.9	19112.2	21045.8	-5.5	0.447	0.457	0.637	0.446	0.444	0.363
AMPC	ZINC71475009_856	Cc1nn2c([O-])c(Cc3ccc([N+](=O)[O-])cc3)c(=O)[n-]c2c1C[NH+](C)C	decoy	15482.4	15613.7	15802.0	17569.0	19546.0	-4.8	0.469	0.464	0.392	0.594	0.421	0.364
AMPC	ZINC13124695_2157	O=c1[nH]c(/C=C\c2cccc(Cl)c2)nc([O-])c1[N+](=O)[O-]	decoy	16120.9	16837.8	17443.4	19385.3	20792.2	-5.7	0.484	0.457	0.621	0.338	0.35	0.37
AMPC	ZINC42249690_2827	Cc1ccccc1[C@@H](C)Nc1n[nH]c(=O)[nH]c1=O	decoy	16482.1	16949.9	17472.7	19149.8	20259.6	-5.8	0.419	0.463	0.42	0.376	0.484	0.363
AMPC	ZINC64218986_2741	Cc1ccc2c(c1O)O[C@@H](c1ccc(O)c(O)c1)C2=O	decoy	16753.5	17091.7	17401.7	19331.9	20855.3	-5.5	0.447	0.401	0.637	0.293	0.341	0.321
AMPC	ZINC07601817_1694	S=c1[nH]nc(-c2ccncc2)n1NC/C=C/c1ccccc1	decoy	15927.2	16490.6	16966.8	18952.3	20324.8	-4.9	0.476	0.394	0.529	0.325	0.477	0.351
AMPC	ZINC65046359_284	COCc1nc(C(=O)/C(C#N)=C(\[O-])Nc2cccc(C)c2C)cs1	decoy	15993.3	16357.1	16615.3	18766.8	20212.8	-5.3	0.439	0.457	0.417	0.381	0.453	0.429
AMPC	ZINC69490364_1826	CC[C@H](C)c1csc(NC(=O)c2cccnc2[S-])n1	decoy	14933.0	15538.9	15974.8	18225.7	20182.5	-5.3	0.439	0.404	0.533	0.585	0.422	0.326
AMPC	ZINC49575329_2056	[S-]c1nnc(NCC[NH+]2CCCCC2)s1	decoy	16880.4	17337.7	17890.5	19508.6	21074.7	-3.2	0.377	0.323	0.303	0.267	0.337	0.332
AMPC	ZINC49913910_1404	Cc1ccccc1[C@@H](C#N)NS(=O)(=O)c1c(C)n[nH]c1C	decoy	16224.0	16806.8	17158.6	19412.5	20909.4	-5.3	0.424	0.476	0.602	0.32	0.444	0.351
AMPC	ZINC68412926_286	COCc1nc(/C([O-])=C(/C#N)C(=O)Nc2ccccc2)cs1	decoy	16010.8	16322.4	17137.3	19458.9	21218.1	-4.6	0.418	0.386	0.438	0.329	0.403	0.361
AMPC	ZINC16957825_2325	C[C@H]1CC(=O)C2=CNC([NH-])=NN=C2C1	decoy	15123.2	15580.9	16177.3	18166.1	20207.7	-5.7	0.497	0.463	0.406	0.589	0.515	0.37
AMPC	ZINC44344380_1396	C[C@H](NC(=O)c1cccc(C(F)(F)F)c1)c1nnn[n-]1	decoy	15780.3	16048.3	16702.3	18491.8	20229.1	-5.8	0.481	0.469	0.558	0.435	0.369	0.395
AMPC	ZINC06804535_873	CCc1nnc(NC(=O)c2cc(-c3cc(C)ccc3O)[nH]n2)s1	decoy	16181.1	16593.9	16995.8	19198.3	20745.1	-6.2	0.468	0.594	0.473	0.374	0.378	0.404
AMPC	ZINC28965441_135	CC1(C)CC(=O)C(/C=N/c2ccc(S(=O)(=O)/N=c3/cccc[nH]3)cc2)=C([O-])C1	decoy	16427.7	16949.6	17245.3	19165.4	20360.9	-4	0.397	0.357	0.37	0.289	0.409	0.348
AMPC	ZINC19819765_2832	Cc1nc(/N=C(\N)N2CCCCC2)[nH]c(=O)c1C	decoy	15731.1	15969.9	16240.4	17781.7	19309.1	-5.7	0.484	0.385	0.556	0.396	0.485	0.37
AMPC	ZINC35015891_359	O=C1N[C@@H](c2ccco2)[N-]C12CCCC2	decoy	15339.7	15619.8	16385.1	18353.7	20183.6	-5.9	0.464	0.469	0.558	0.505	0.475	0.369
AMPC	ZINC70119349_2071	C#CC(C)(C)NCc1nc2ccsc2c(=O)[nH]1	decoy	15394.0	15620.7	15928.0	17548.9	19357.4	-5.4	0.516	0.382	0.628	0.547	0.416	0.37
AMPC	ZINC19874316_2701	Cc1ccc(O)c(-c2nnc(N)s2)c1	decoy	15881.8	16247.2	16603.3	18494.9	20437.0	-6.8	0.549	0.559	0.476	0.474	0.484	0.459
AMPC	ZINC53039963_2529	Cc1ccc(Cn2c(C3CC3)n[nH]c2=S)o1	decoy	15709.3	16044.7	16637.7	18600.4	20421.5	-4.3	0.395	0.43	0.391	0.462	0.463	0.378
AMPC	ZINC00082496_1290	COc1ccc(C(=O)NC[C@H]2OCCc3ccccc32)c(O)c1	decoy	15937.6	16274.5	16219.8	18303.8	19946.7	-4.1	0.434	0.363	0.354	0.427	0.476	0.365
AMPC	ZINC04629171_2098	Cc1[nH]nc(O)c1C1=NCCCCC1	decoy	15199.7	15549.0	15913.6	18093.0	19568.8	-5.8	0.419	0.41	0.56	0.476	0.475	0.37
AMPC	ZINC28963343_1993	CCc1nnc(NC(=O)c2cc(Cl)c(Cl)n2C)s1	decoy	16007.0	16184.9	16515.6	18438.9	20307.6	-5.6	0.372	0.457	0.551	0.342	0.413	0.356
AMPC	ZINC50496816_1822	CCCC(C)(C)NC(=O)c1c[nH]c(=O)c(Cl)c1	decoy	17264.2	17724.9	18218.2	19873.5	21518.7	-5	0.461	0.457	0.529	0.425	0.43	0.351
AMPC	ZINC18127213_2342	[O-]c1[nH]c(=S)nc2nc[nH]c12	decoy	15793.6	16250.4	16589.8	18796.3	20604.2	-7.1	0.613	0.63	0.551	0.543	0.615	0.438
AMPC	ZINC05117309_2489	Oc1ccccc1-c1[nH]c2cnccc2[nH+]1	decoy	16036.8	16316.2	17092.8	18520.3	19620.9	-5.8	0.481	0.398	0.61	0.378	0.364	0.391
AMPC	ZINC43569657_2322	Nc1cc[nH+]c(Sc2ncn[nH]2)c1	decoy	17130.9	17537.9	18126.3	19808.0	21364.1	-3.3	0.404	0.334	0.302	0.292	0.248	0.32
AMPC	ZINC37438288_2351	CN(CC(=O)[O-])C(=O)/C=C/c1ccnn1C	decoy	15211.5	15727.6	16414.3	18671.4	20187.3	-5.9	0.513	0.398	0.433	0.479	0.446	0.365
AMPC	ZINC01890728_1438	O=C(NCCCNC(=O)c1c[nH+]cc([O-])c1)c1c[nH+]cc([O-])c1	decoy	16400.7	16766.0	16953.0	19194.8	20813.7	-6.2	0.511	0.509	0.485	0.377	0.485	0.404
AMPC	ZINC20605536_2148	COc1cccc(-c2cc(C(=O)[O-])n3ncc(C(=O)[O-])c3n2)c1	decoy	14810.4	15251.2	15565.9	18091.6	20331.5	-6.1	0.457	0.456	0.467	0.617	0.461	0.378
AMPC	ZINC03122416_1584	CC(=O)Oc1cc(O)c(C(=O)CCc2ccc([N+](=O)[O-])cc2)c(O)c1	decoy	16084.0	16488.2	16898.1	18884.1	20135.2	-5.6	0.503	0.457	0.434	0.35	0.378	0.37
AMPC	ZINC04874867_975	CC(=O)[N-]S(=O)(=O)c1ccc(NC(=O)C(=O)/C=C(\[O-])c2ccc(F)cc2)cc1	decoy	16266.6	16460.7	17056.1	19167.8	20812.7	-2.5	0.317	0.325	0.28	0.366	0.303	0.214
AMPC	ZINC70617833_2291	C[NH2+]CC(=O)N1CCC[C@]1(C)C(=O)[O-]	decoy	16974.1	17513.7	18143.0	19871.4	21484.5	-5.5	0.447	0.475	0.396	0.269	0.391	0.364
AMPC	ZINC32772008_1183	COc1ccc(NC(=O)[C@@H]2CC=CC[C@@H]2C(=O)[O-])cc1NS(C)(=O)=O	decoy	16036.1	16406.9	16947.6	18602.0	19926.3	-5.4	0.404	0.382	0.541	0.356	0.344	0.362
AMPC	ZINC11565189_2106	CC[C@H](CO)NC1=CC(=O)CCC1	decoy	16076.9	16393.9	16555.4	18462.9	20336.7	-5.8	0.419	0.463	0.414	0.382	0.484	0.37
AMPC	ZINC58464547_797	C[C@H](Oc1cccc(/C=C2\SC([N-]c3ccccc3)=NC2=O)c1)C(=O)[O-]	decoy	16048.6	16380.1	16951.5	18744.7	20482.5	-6.3	0.514	0.541	0.486	0.423	0.441	0.411
AMPC	ZINC13121825_1051	Cc1ccc(O)c(-c2cc(C(=O)Nc3cccnc3)n[nH]2)c1	decoy	16368.4	16580.9	16976.0	18921.7	20737.2	-5	0.465	0.533	0.395	0.353	0.43	0.336
AMPC	ZINC20341872_1281	Cc1sc(NC(=O)C[N@H+]2C[C@@H](C)C[C@@H](C)C2)c(C(=O)[O-])c1C	decoy	16062.2	16217.3	16568.7	18670.8	20633.4	-4.8	0.41	0.373	0.395	0.418	0.475	0.301
AMPC	ZINC59247355_944	CCO/C([O-])=C1\C(=O)/C(=C/c2ccc(O)c(Cl)c2)S\C1=N/c1ccc(OC)cc1	decoy	16222.8	16650.4	16897.9	18523.6	20655.8	-5.3	0.439	0.423	0.451	0.338	0.476	0.348
AMPC	ZINC41633209_167	Cc1cc(NC(=O)CSc2nnc(C)c([O-])n2)ccc1Br	decoy	16252.4	16641.4	16977.0	18505.9	20780.0	-4.3	0.395	0.369	0.364	0.329	0.398	0.399
AMPC	ZINC36865407_413	C[C@@H]1CN(c2n[nH]c(=S)n2C2CC2)CCO1	decoy	15041.9	15142.6	15718.0	17861.7	19836.7	-5.1	0.467	0.364	0.405	0.577	0.484	0.351
AMPC	ZINC13775011_820	COc1cc(/C=C2\C(=O)[N-]C(=O)N(c3ccccc3F)C2=O)ccc1O	decoy	15805.9	16175.9	16497.2	18270.0	19886.9	-6.1	0.507	0.46	0.414	0.462	0.446	0.378
AMPC	ZINC71467902_499	[NH3+]Cc1cc([O-])n2nc(-c3ccco3)cc2n1	decoy	17028.7	17452.0	17977.4	19712.3	21266.5	-4.6	0.409	0.368	0.374	0.242	0.403	0.32
AMPC	ZINC62922342_2025	CCC[C@]1(C(=O)[O-])CCN(C(=O)N2CCCC[C@@H]2C)C1	decoy	16048.4	16472.7	16643.7	18374.2	19713.4	-5.1	0.467	0.401	0.413	0.353	0.488	0.351
AMPC	ZINC38030094_1387	O=C([O-])Cn1cc(NC(=O)/C=C/c2cccc(F)c2)cn1	decoy	15912.7	15940.8	16062.0	18039.0	20182.9	-5.6	0.503	0.385	0.43	0.39	0.431	0.37
AMPC	ZINC41665048_473	Cc1cccc(CNc2n[nH]c(=O)[nH]c2=O)c1	decoy	16874.7	17318.7	17883.8	19615.7	21171.9	-4.9	0.458	0.44	0.392	0.312	0.438	0.363
AMPC	ZINC48104823_2676	O=C(Nc1[nH+]cccc1[O-])[C@H]1COCCO1	decoy	15281.0	15806.0	16328.3	18623.7	20184.1	-5.2	0.439	0.457	0.405	0.554	0.468	0.316
AMPC	ZINC67893515_1055	Cc1cccc(N/C([O-])=C(\C#N)C(=O)[C@@H](C)Oc2cccc(C#N)c2)c1	decoy	15347.8	15705.0	16386.2	18441.0	20261.5	-3.9	0.409	0.422	0.365	0.468	0.311	0.336
AMPC	ZINC36125912_1200	O=C1COc2c(cccc2NS(=O)(=O)c2ccc3[nH]c(=O)oc3c2)N1	decoy	16990.7	17332.5	17783.0	19428.8	21059.0	-4.4	0.406	0.34	0.425	0.267	0.38	0.327
AMPC	ZINC35132872_1792	C[C@@H]([NH2+]Cc1nc2ccsc2c(=O)[n-]1)c1cccs1	decoy	14510.8	14816.7	15403.4	17191.7	19512.6	-5.9	0.454	0.403	0.539	0.725	0.369	0.332
AMPC	ZINC66444480_182	Cc1ccc(C[C@H](C)NC(=O)Cc2csc(-c3nc[nH]n3)n2)c(C)c1	decoy	15762.7	16181.3	16818.9	18733.0	20555.4	-4.6	0.403	0.382	0.43	0.372	0.449	0.32
AMPC	ZINC43508648_2264	O=C(Cn1cccn1)N[C@]1(C(=O)[O-])CCSC1	decoy	16775.7	17212.0	17823.2	19730.8	21365.0	-6.2	0.472	0.588	0.57	0.377	0.477	0.395
AMPC	ZINC41600921_418	C[C@H]1C[C@@H](C)CN(c2nc(=O)cn[nH]2)C1	decoy	15719.8	15985.6	16633.9	18450.2	20356.1	-4.6	0.418	0.389	0.358	0.502	0.449	0.315
AMPC	ZINC54294311_24	O=C([O-])C[C@H]1CCCN(C(=O)c2cc(Cl)ccc2O)C1	decoy	15353.5	15864.2	16294.3	18262.6	19764.3	-5.6	0.49	0.452	0.561	0.512	0.433	0.37
AMPC	ZINC58037237_1039	O=C([O-])Cc1cc(=O)[nH]c(-c2ccc(Br)o2)n1	decoy	15816.0	16291.5	16747.1	18726.8	20482.6	-4.7	0.445	0.372	0.581	0.501	0.345	0.32
AMPC	ZINC36927218_414	Cc1c(Cl)cccc1N1C(=O)[N-]C(=O)C1=O	decoy	16568.5	17132.7	17809.1	19245.9	20804.7	-7.3	0.663	0.656	0.694	0.472	0.668	0.485
AMPC	ZINC20146381_1499	Cc1cc2nc(NC3=NC(=O)[C@@H](CC(=O)[O-])N3)nc(C)c2cc1C	decoy	15589.0	15865.7	16765.0	18620.4	20240.2	-4.6	0.418	0.382	0.38	0.529	0.403	0.341
AMPC	ZINC06847545_1244	COc1ccc([C@@H]2SCC(=O)Nc3c2c(O)nn3C2CCCCCC2)cc1OC	decoy	15849.9	16130.4	16335.9	18395.2	20275.8	-6.5	0.527	0.515	0.508	0.458	0.475	0.445
AMPC	ZINC68362829_548	Cc1ccc(NC(=O)C[C@@H]2NC(=O)NC2=O)cc1[N-]S(C)(=O)=O	decoy	17137.9	17584.3	17930.2	19715.5	21251.0	-6.6	0.513	0.54	0.5	0.464	0.563	0.434
AMPC	ZINC66406275_789	COc1c(C)cc(/C=C(/C#N)C(=O)Nc2ccc(C(=O)[O-])cc2)cc1C	decoy	15321.6	15875.4	16470.8	18348.8	20133.7	-5	0.461	0.457	0.529	0.513	0.421	0.351
AMPC	ZINC50289586_2117	CCC(C)(C)NC(=O)C1(C(=O)[O-])CCC1	decoy	15999.8	16641.5	17455.4	19102.6	20888.0	-5.5	0.447	0.501	0.384	0.377	0.496	0.364
AMPC	ZINC36884130_13	O=C([O-])CN(CC1CC1)C(=O)c1ccc(O)c(Cl)c1	decoy	15973.0	16286.1	16940.7	19246.4	20720.6	-6.1	0.467	0.485	0.465	0.421	0.477	0.404
AMPC	ZINC35106658_2556	COc1cccc(C(=O)N2CCC[C@H](O)C2)c1O	decoy	14499.6	14828.3	15658.5	17795.5	19478.8	-5.1	0.456	0.457	0.589	0.782	0.484	0.336
AMPC	ZINC71593402_46	Cc1cc(O)ccc1/N=N\c1c(CC(=O)[O-])nc2cc(C(=O)[O-])ccn12	decoy	15973.4	16267.3	16673.9	18313.4	20128.7	-6.6	0.515	0.591	0.647	0.435	0.466	0.445
AMPC	ZINC65044802_1863	O=C(CCc1cc(F)ccc1F)Nc1nc(-c2ccco2)n[nH]1	decoy	15756.7	16034.8	16479.1	18642.1	20213.5	-4.8	0.445	0.418	0.385	0.611	0.432	0.351
AMPC	ZINC57843387_886	CC[C@H](Sc1nc(-c2ccco2)c(C#N)c(=O)[n-]1)C(=O)[O-]	decoy	15737.6	15932.3	16628.3	18256.8	20273.0	-5.5	0.447	0.457	0.403	0.426	0.222	0.292
AMPC	ZINC16669626_2695	O=c1cc([O-])nc(N2CCOCC2)[nH]1	decoy	16894.4	17351.0	17790.8	19771.3	21403.5	-5.4	0.516	0.475	0.58	0.224	0.371	0.388
AMPC	ZINC54553830_2172	O=C([O-])c1cc2c(nc1Sc1ncn[nH]1)CCCC2	decoy	16946.5	17366.2	17899.3	19773.0	21407.5	-4.6	0.415	0.501	0.362	0.338	0.412	0.389
AMPC	ZINC71475129_2491	Cc1cc2[n-]c(=O)c(C)c([O-])n2n1	decoy	16321.2	16676.0	16898.6	18814.9	20290.7	-5.1	0.467	0.475	0.405	0.358	0.407	0.458
AMPC	ZINC20412585_1177	Cc1cc(O)c2c(C)c(CC(=O)NC[C@H]3CC[C@H](C(=O)[O-])CC3)c(=O)oc2c1	decoy	17086.0	17458.0	18108.2	19781.7	21090.7	-5.9	0.454	0.41	0.441	0.303	0.475	0.373
AMPC	ZINC51394017_2474	O=C([O-])[C@@H]1CC[C@@H](CSc2ncn[nH]2)O1	decoy	16149.8	16620.4	17148.0	19150.3	20696.7	-5.5	0.447	0.533	0.384	0.345	0.432	0.363
AMPC	ZINC62873077_1308	CC[C@@]1(C(=O)[O-])CCCN(C(=O)N[C@H]2CC[C@H](C)CC2)C1	decoy	15537.0	16051.8	16928.0	18444.1	20087.1	-5.6	0.47	0.457	0.407	0.47	0.459	0.375
AMPC	ZINC18189761_1981	C[C@@H](/N=C(\NC#N)Nc1ccncc1)C(C)(C)C	decoy	17105.2	17566.8	17966.4	19727.5	21344.8	-4.7	0.422	0.496	0.395	0.364	0.467	0.32
AMPC	ZINC04025813_1115	C[C@]12CC[C@@H]3[C@@H](CCC4=CC(=O)CC[C@@]43C)[C@@H]1CC[C@@H]2OP(=O)([O-])[O-]	decoy	15785.5	16312.4	16897.2	18470.4	20069.1	-5.3	0.424	0.449	0.451	0.408	0.476	0.38
AMPC	ZINC63958855_282	O=C([N-]c1nc(-c2ccccn2)n[nH]1)C1=C(Cl)S[C@H](Cl)C1	decoy	16283.3	16542.4	16815.6	18867.9	20720.0	-5	0.461	0.539	0.395	0.341	0.37	0.351
AMPC	ZINC54216444_989	COc1ccc(-c2n[nH]cc2/C=C(/C#N)C(=O)Nc2ccc(C(=O)[O-])cc2)cc1	decoy	16160.9	16443.6	16420.4	18418.6	20211.4	-3.7	0.385	0.366	0.28	0.376	0.316	0.328
AMPC	ZINC28164987_1689	CCc1cc2c(SCc3cc(O)n[nH]3)nc(C)nc2s1	decoy	15450.5	15923.4	16636.7	18376.7	20367.0	-5.2	0.467	0.457	0.589	0.559	0.43	0.351
AMPC	ZINC17015559_1225	COc1ccc(/C=N/N=C2\NC(=O)C[C@@H](C(=O)Nc3cc(Cl)ccc3C)S2)cc1	decoy	15677.9	16037.6	16476.7	18750.3	20444.1	-6.2	0.455	0.459	0.518	0.398	0.507	0.421
AMPC	ZINC04816181_2576	CC(=O)C1=C([O-])C[C@@](C)(O)[C@H](C(C)=O)[C@H]1C	decoy	16605.0	16900.0	17549.3	18967.0	20453.1	-5.5	0.447	0.539	0.403	0.31	0.496	0.37
AMPC	ZINC71766673_2494	O=C1[N-]C(=O)/C(=N\c2ccccc2F)C(=O)N1	decoy	15866.6	16372.0	16744.9	18136.9	20068.2	-6.7	0.544	0.531	0.508	0.463	0.435	0.477
AMPC	ZINC44380184_321	COCC(=O)Nc1nc(C)c(-c2nnc([S-])n2C)s1	decoy	16144.4	16568.6	17201.3	19146.7	20942.1	-5.3	0.439	0.533	0.374	0.346	0.507	0.327
AMPC	ZINC20849544_2400	COC(=O)[C@@H]1Nc2cc(F)ccc2S(=O)(=O)N1	decoy	16012.4	16305.2	16612.6	18363.9	20086.1	-5.4	0.481	0.501	0.529	0.422	0.632	0.307
AMPC	ZINC12323752_2211	CSc1nnc(NC(=O)CSc2ncnc3[nH]cnc23)s1	decoy	16241.4	16586.3	17017.8	19032.5	20792.6	-6.4	0.517	0.511	0.487	0.375	0.466	0.424
AMPC	ZINC55607151_247	CC(C)/C([O-])=C(\C#N)C(=O)Nc1c(Cl)cccc1Cl	decoy	14838.2	15285.6	15885.4	17972.9	19679.2	-4.4	0.384	0.357	0.394	0.594	0.41	0.32
AMPC	ZINC01790350_1269	COc1ccc(C(=O)Nc2nc3n(n2)[C@@H](c2ccccc2)CC(c2ccccc2)=N3)cc1	decoy	16152.6	16585.2	16842.0	18521.8	20158.4	-4.5	0.409	0.353	0.378	0.41	0.449	0.32
AMPC	ZINC19205478_654	CCCCC1=C(c2ccccc2)N/C(=C2\C=CC=CC2=O)N1[O-]	decoy	16323.6	16633.9	17162.5	19402.1	21023.4	-4.4	0.388	0.39	0.414	0.316	0.432	0.32
AMPC	ZINC40547185_1076	C=C(C)CN(CC)C(=O)NC1(C(=O)[O-])CCCCCC1	decoy	15394.8	15823.4	16259.8	18033.9	19660.2	-5.3	0.424	0.404	0.399	0.461	0.48	0.38
AMPC	ZINC16928391_7	O=C1N=C([N-]c2cc(C(=O)[O-])cc(C(=O)[O-])c2)S/C1=C\c1ccc([N+](=O)[O-])cc1	decoy	16469.1	16643.0	17194.8	18834.6	20489.9	-5.7	0.484	0.39	0.406	0.41	0.431	0.37
AMPC	ZINC24153851_1936	O=C(NC1CCCCC1)c1ccc2[nH]nnc2c1	decoy	15059.9	15632.4	15774.9	17867.1	19897.2	-5.5	0.431	0.391	0.398	0.627	0.467	0.356
AMPC	ZINC19933063_2468	O=C([O-])CCc1[nH]nc([S-])[nH+]1	decoy	15800.8	16004.8	16640.7	18491.5	20304.2	-4.8	0.382	0.447	0.397	0.479	0.471	0.389
AMPC	ZINC61569560_395	CCc1ccc([C@H]2NC(=O)NC2=O)s1	decoy	17382.1	17849.6	18302.7	19889.2	21540.9	-6.2	0.492	0.46	0.691	0.336	0.371	0.367
AMPC	ZINC61889923_2881	N#C[C@H]1CCC[C@@H]1NC(=O)/C=C/C(=O)[O-]	decoy	15574.0	15983.5	16674.8	18411.7	20211.0	-5.3	0.474	0.449	0.405	0.452	0.499	0.393
AMPC	ZINC19904219_99	COc1ccccc1[C@@H]1C(C(=O)c2ccc(C)cc2)=C([O-])C(=O)N1CCC(=O)[O-]	decoy	15962.4	16000.0	16524.5	18151.4	19662.6	-7.3	0.66	0.656	0.694	0.604	0.474	0.466
AMPC	ZINC05765543_1428	CC1(C)S[C@@H]2[C@H](NC(=O)[C@@H](C(=O)[O-])c3ccsc3)C(=O)N2[C@@H]1C(=O)[O-]	decoy	15662.7	16287.7	16556.6	18626.2	20053.2	-6.7	0.555	0.559	0.721	0.5	0.603	0.421
AMPC	ZINC37395041_2860	O=C(C[NH2+]C1CC1)[N-]c1nncs1	decoy	16106.9	16502.8	16843.9	19017.3	20327.8	-4.8	0.469	0.408	0.392	0.386	0.484	0.389
AMPC	ZINC37046954_823	O=[N+]([O-])c1ccc(O)c(/C=N/[N-]S(=O)(=O)c2ccccc2)c1	decoy	14187.0	14561.2	14807.4	17315.0	19741.2	-4.3	0.409	0.372	0.354	0.773	0.452	0.331
AMPC	ZINC16482403_1682	N#Cc1c(NC(=O)CC2(C(=O)[O-])CCCCC2)sc2c1CCC2	decoy	15149.0	15311.3	15652.3	18150.4	19685.7	-5.3	0.439	0.396	0.523	0.591	0.413	0.351
AMPC	ZINC41731222_2126	C#CC[NH2+][C@@](C)(C(=O)[O-])c1cccc(F)c1	decoy	16186.8	16308.9	16912.3	18665.5	20258.5	-3.7	0.328	0.419	0.371	0.418	0.316	0.313
AMPC	ZINC62917167_2739	CC[C@]1(C(=O)[O-])CCN(C(=O)C2([NH3+])CCCCC2)C1	decoy	17050.3	17512.4	18019.7	19699.2	21320.2	-4.6	0.409	0.376	0.358	0.315	0.454	0.361
AMPC	ZINC52140728_2528	C=C[C@H](C)Sc1nc(C)nc(C)c1C(=O)[O-]	decoy	15040.9	15587.9	16325.6	18200.7	19716.1	-5.2	0.439	0.402	0.405	0.591	0.48	0.374
AMPC	ZINC13598464_723	N#C/C(=C\c1ccc(C(=O)[O-])cc1)c1nc2sc3c(c2c(=O)[n-]1)CCCC3	decoy	16277.7	16565.1	17118.0	19074.5	20277.2	-5.4	0.516	0.382	0.432	0.36	0.49	0.355
AMPC	ZINC71907082_807	Cc1cccc2c(=O)[n-]c(/C(Cl)=C/c3ccc(OCCC(=O)[O-])cc3)nc12	decoy	16984.7	17410.5	17873.1	19654.2	21209.7	-5.9	0.454	0.403	0.489	0.346	0.431	0.354
AMPC	ZINC30598864_2657	COC(=O)CNC(=O)c1ccc(=O)[n-]n1	decoy	15353.1	16162.3	16656.4	18634.4	20320.3	-6.3	0.514	0.498	0.577	0.488	0.475	0.382
AMPC	ZINC43587065_1338	C[C@@H]1CCC[C@H](NC(=O)N2CCC[C@H](CCC(=O)[O-])C2)C1	decoy	15775.1	16286.8	16755.9	18685.8	20142.9	-5.5	0.469	0.457	0.384	0.409	0.483	0.321
AMPC	ZINC58356795_1774	Cc1ccc(C(=O)Nc2cc(-c3ccsc3)n[nH]2)cn1	decoy	16526.2	16694.8	17095.3	18936.5	20429.2	-6	0.483	0.483	0.462	0.391	0.358	0.389
AMPC	ZINC68588087_1103	CC[C@@H]1CCC[C@H](NC(=O)N(CC)C(C)(C)C(=O)[O-])C1	decoy	16027.5	16227.9	16670.0	18886.5	20326.3	-5.2	0.439	0.457	0.405	0.372	0.485	0.351
AMPC	ZINC37388784_1799	O=c1[nH]c(CNCC(F)(F)F)nc2cc(Cl)ccc12	decoy	15202.0	15561.8	16101.2	18350.0	19479.4	-6.6	0.532	0.468	0.734	0.622	0.401	0.375
AMPC	ZINC49836344_1904	N#C[C@@H](NC(=O)c1cccs1)c1cccs1	decoy	16769.8	17340.7	17889.8	19755.2	21389.6	-6.2	0.478	0.569	0.57	0.319	0.449	0.407
AMPC	ZINC33155138_2575	CN1C(=N)[N-]C(=O)/C1=C/c1cccnc1	decoy	16982.6	17380.5	17773.9	19517.5	21289.0	-6.2	0.455	0.474	0.57	0.295	0.507	0.374
AMPC	ZINC37515543_1997	Cc1cc([O-])nc(SCc2c(C)nn(C)c2Cl)n1	decoy	15606.3	15982.0	16836.4	18449.6	19790.4	-4.3	0.395	0.343	0.345	0.439	0.246	0.388
AMPC	ZINC16609775_2123	C[C@H]1N/C(=N\C#N)Nc2ccccc21	decoy	16906.7	17244.8	17784.1	19540.9	21125.1	-4.6	0.428	0.427	0.362	0.286	0.467	0.394
AMPC	ZINC40887204_2824	Nc1ccc(-c2csc(-c3nc[nH]n3)n2)cc1	decoy	16377.4	16910.0	17558.9	18997.7	20778.2	-4.8	0.508	0.428	0.513	0.301	0.357	0.364
AMPC	ZINC16976570_1326	COc1ccc(C(=O)C2=C([O-])C(=O)N[C@@H]2c2ccc(F)cc2)cc1	decoy	15128.2	15431.8	16262.1	17621.8	19932.5	-6	0.449	0.544	0.625	0.577	0.42	0.389
AMPC	ZINC42013436_1899	FC(F)(F)Cc1nc(-c2ccccc2)n[nH]1	decoy	15550.3	15890.8	16680.5	18116.4	19882.7	-4.9	0.458	0.357	0.411	0.5	0.43	0.351
AMPC	ZINC49047880_1043	COc1ccc(C(C)(C)C)cc1[N-]S(=O)(=O)[C@@H](C)C(=O)[O-]	decoy	16620.4	17207.9	17587.8	19079.9	20715.9	-4.9	0.458	0.554	0.402	0.314	0.478	0.351
AMPC	ZINC20188785_966	CC[C@H](C)c1ccc(N2C(=O)[N-]C(=O)/C(=C/c3ccc(O)c(O)c3)C2=O)cc1	decoy	15733.9	16356.4	16925.3	18647.2	19645.5	-6	0.449	0.479	0.476	0.421	0.471	0.383
AMPC	ZINC19229874_2243	CCOC(=O)C1=C(C)NC(C)=C(C(=O)OCC)C1C(=O)[O-]	decoy	14742.7	15250.4	15705.7	18152.3	19760.5	-6.6	0.515	0.523	0.487	0.696	0.466	0.393
AMPC	ZINC37288897_2156	CCCn1c(=O)[nH]c(=O)c2c(C(=O)[O-])cc(CC)nc21	decoy	15173.5	15386.8	15715.6	18349.4	20108.6	-6.6	0.515	0.468	0.728	0.508	0.558	0.437
AMPC	ZINC49893572_79	COc1ccc(C(=O)CC(=O)CCC(=O)[O-])cc1C(C)C	decoy	15675.9	16116.7	16705.5	18717.1	20126.0	-5.5	0.512	0.377	0.391	0.485	0.427	0.339
AMPC	ZINC50213781_2674	CC(C)(C)c1c(C(=O)[O-])nnn1CCO	decoy	16421.1	16770.6	17374.0	19276.8	20775.9	-4.9	0.476	0.479	0.413	0.372	0.488	0.284
AMPC	ZINC12955965_1491	O=C([O-])CC/C(=N/Nc1ncc(C(F)(F)F)cc1Cl)C(=O)[O-]	decoy	15614.0	15938.2	16361.2	18482.8	20239.7	-6.4	0.517	0.466	0.49	0.489	0.518	0.386
AMPC	ZINC63851958_1002	CCn1c(=S)[nH]c2cc(C(=O)NNc3oc(C(C)C)nc3C#N)ccc2c1=O	decoy	14894.4	15425.9	16091.9	18618.0	20185.7	-5.8	0.497	0.39	0.433	0.599	0.443	0.374
AMPC	ZINC44375951_1593	Cc1ccc(C(=O)Nc2nnc(CC(C)C)s2)cc1NS(C)(=O)=O	decoy	16161.5	16522.2	17266.6	18952.6	20486.0	-4.8	0.469	0.416	0.392	0.348	0.477	0.364
AMPC	ZINC49831732_2524	Cc1cccc([C@@H](C#N)NC(=O)[C@H]2CCCO2)c1	decoy	14631.4	15042.7	15898.4	18336.2	20072.1	-6.3	0.492	0.452	0.468	0.714	0.441	0.411
AMPC	ZINC69508969_2285	O=C([O-])[C@H]1CS[C@H](c2ccncn2)N1	decoy	15830.0	16114.8	16777.9	18339.2	20489.3	-5.1	0.464	0.475	0.424	0.429	0.43	0.323
AMPC	ZINC04831683_621	CSc1nc2n(n1)C(O)=C(Br)[C@H](C)N2	decoy	15435.5	15866.3	16020.4	17821.4	19598.6	-5.3	0.483	0.457	0.554	0.459	0.453	0.345
AMPC	ZINC09593433_919	Cc1nc(=O)[n-]c(S[C@H](C)c2nc3scc(-c4cccs4)c3c(=O)[nH]2)c1C#N	decoy	15486.4	15504.6	15723.3	17581.0	19533.0	-7.9	0.729	0.652	0.911	0.693	0.771	0.538
AMPC	ZINC58282207_234	Cc1sc2[nH]c(S[C@H](C)C(=O)[O-])nc(=O)c2c1C	decoy	16119.4	16474.3	16889.8	18445.6	20267.0	-5.9	0.507	0.469	0.539	0.362	0.439	0.366
AMPC	ZINC19689892_2143	COc1ccc(-c2n[nH]c(N3CCC(C(=O)[O-])CC3)nc2=O)cc1	decoy	16219.4	16482.6	17065.4	19017.4	20520.6	-5.1	0.464	0.401	0.413	0.367	0.43	0.386
AMPC	ZINC11340818_1079	C[C@H](NC(=O)CSc1ncn[nH]1)c1ccc(F)cc1	decoy	16414.0	16654.9	17110.9	18951.9	20884.2	-4.9	0.452	0.475	0.524	0.313	0.43	0.351
AMPC	ZINC71475334_1620	Cc1nc2c(Br)c(C)nn2c([O-])c1CCC(=O)[O-]	decoy	15564.5	15967.2	16236.5	18193.3	20180.1	-5.5	0.447	0.475	0.421	0.502	0.496	0.375
AMPC	ZINC63473443_2031	COc1ccc([C@@H]2NC(=O)C3=NN=C(c4cccs4)[C@@H]32)cc1	decoy	15328.7	15740.6	15756.2	18476.9	20403.3	-4.8	0.508	0.425	0.604	0.512	0.35	0.364
AMPC	ZINC49512110_1814	C[C@@H](NC(=O)c1ncccc1O)c1ccccc1Cl	decoy	15276.9	15686.7	16428.2	18770.2	20396.8	-5.6	0.47	0.469	0.561	0.466	0.358	0.356
AMPC	ZINC36724814_868	COc1cc(/C=C/C(=O)[O-])ccc1OCc1ccc(C(=O)[O-])o1	decoy	15097.2	15326.2	15985.4	18417.1	20416.3	-6.6	0.526	0.467	0.5	0.669	0.56	0.397
AMPC	ZINC04770141_1025	O=C([O-])c1cc(/C=C/C(=O)c2cc(F)ccc2O)c2c(c1)COCO2	decoy	14997.5	15195.5	15837.2	18314.0	20010.6	-6	0.468	0.44	0.478	0.656	0.431	0.393
AMPC	ZINC05060472_1124	Oc1ccccc1C(=S)N1N=C(c2ccccc2)C[C@@]1(O)C(F)(F)F	decoy	16550.8	16968.6	17447.3	19176.3	20570.8	-3.8	0.374	0.349	0.394	0.331	0.327	0.32
AMPC	ZINC69966560_1669	O=C([N-]c1nc(-c2ccccc2Cl)n[nH]1)c1ccnc(C2CC2)n1	decoy	14928.8	15387.0	15798.7	18479.9	20078.1	-4.8	0.508	0.427	0.42	0.622	0.471	0.364
AMPC	ZINC63006086_2740	O=C([O-])c1cc(F)c(N[C@@H]2CCCNC2=O)c(F)c1	decoy	16822.1	17128.1	17583.9	19205.4	20607.9	-6	0.468	0.479	0.689	0.341	0.483	0.373
AMPC	ZINC54930868_2639	[O-]c1cc2c(nn1)CCSC2	decoy	15539.8	16028.7	16566.3	18498.6	20328.4	-5.3	0.439	0.457	0.413	0.499	0.476	0.351
AMPC	ZINC16952600_981	CN1N=C(c2ccccc2O)/C(=C/c2c(-c3ccccc3O)nn(C)c2[O-])C1=O	decoy	15984.7	16401.4	17013.6	19188.0	20350.4	-5.4	0.481	0.457	0.549	0.388	0.5	0.367
AMPC	ZINC37328638_1333	CCOc1ccc(NCc2nc3ccsc3c(=O)[nH]2)cc1	decoy	15584.0	15748.7	16343.1	18826.3	20086.1	-4.9	0.458	0.409	0.408	0.512	0.421	0.323
AMPC	ZINC67893532_746	COc1ccc(NC(=O)/C(C#N)=C(\[O-])[C@@H](C)Oc2cccc(C#N)c2)cc1Cl	decoy	16613.5	17012.9	17547.8	19516.6	21270.2	-4.4	0.381	0.38	0.399	0.261	0.41	0.32
AMPC	ZINC35409733_2462	CC[C@H](NC(=O)c1cc(F)c(F)c([O-])c1F)C(=O)[O-]	decoy	16009.8	16565.7	17087.8	18678.3	20242.3	-6.8	0.557	0.571	0.718	0.466	0.559	0.373
AMPC	ZINC01249678_1119	Oc1ccc2ccccc2c1/C=N/n1c([S-])nnc1-c1ccccn1	decoy	15590.3	15832.0	16214.7	18280.3	20489.8	-5.2	0.518	0.457	0.589	0.53	0.43	0.351
AMPC	ZINC06266051_809	Cc1cc([O-])c([C@@H](c2ccncc2)c2c(O)cc(C)oc2=O)c(=O)o1	decoy	15329.4	15725.3	16183.4	18139.5	20059.4	-5.3	0.483	0.564	0.589	0.542	0.374	0.403
AMPC	ZINC66736539_184	Cc1cccc2[nH]cc(CC(=O)[N-]S(=O)(=O)c3ccc(F)c(C#N)c3)c12	decoy	15955.0	16194.1	16290.1	18038.8	19963.9	-3.9	0.333	0.315	0.325	0.414	0.447	0.32
AMPC	ZINC48620897_570	C#CCN/C([O-])=C(\C#N)C(=O)c1c[n-]c(=O)c(Cl)c1	decoy	15250.3	15777.6	16538.5	18559.4	20297.4	-4.7	0.41	0.474	0.395	0.557	0.475	0.315
AMPC	ZINC41034053_2568	CC/C=C(/C)C(=O)N[C@@]1(C(=O)[O-])CCC[C@H](C)C1	decoy	16325.0	16716.6	17230.8	19043.2	20420.3	-4.7	0.445	0.423	0.362	0.327	0.456	0.393
AMPC	ZINC56253911_1060	CC(C)(C)C/C([O-])=C(\C#N)C(=O)c1cc(Br)c[nH]1	decoy	16396.1	16816.3	17190.4	18820.3	20486.2	-4.5	0.409	0.386	0.358	0.337	0.391	0.376
AMPC	ZINC03160614_465	O=C1NC(=O)/C(=C\c2ccc(O)cc2O)S1	decoy	17270.6	17759.4	18202.0	19819.7	21523.8	-5.2	0.518	0.446	0.533	0.453	0.34	0.344
AMPC	ZINC37912758_2720	CC[C@H]1CCCN1S(=O)(=O)c1ccc(O)c(N)c1	decoy	16876.4	17183.6	17739.7	19563.3	21138.9	-4.6	0.418	0.376	0.358	0.254	0.38	0.341
AMPC	ZINC58035967_2124	CC(C)(C)c1nc(C(=O)[O-])cc(=O)[nH]1	decoy	16643.2	17164.1	17589.0	19529.6	21157.3	-5.7	0.466	0.475	0.56	0.346	0.508	0.364
AMPC	ZINC68574043_696	O=C([N-]c1ncn[nH]1)C(Br)(C(F)(F)F)C(F)(F)F	decoy	15493.0	15864.1	16313.1	17811.8	19941.2	-6.6	0.527	0.632	0.487	0.484	0.482	0.393
AMPC	ZINC63579712_743	C[C@H](Oc1cccc(-c2nc3sc4c(c3c(=O)[nH]2)CCCS4)c1)C(=O)[O-]	decoy	16043.1	16415.5	17131.1	19177.9	20622.0	-5.4	0.396	0.371	0.374	0.352	0.382	0.285
AMPC	ZINC19091264_2500	O=C([O-])Cc1cc2c(cc1Cl)OCCO2	decoy	15464.1	15868.1	16311.7	18053.5	20014.6	-5.9	0.464	0.516	0.417	0.443	0.431	0.369
AMPC	ZINC36975679_312	Cc1cc(NC(=O)[C@H]2COCCO2)sc1C(=O)[O-]	decoy	16081.5	16586.2	17288.4	18672.7	20067.6	-5.8	0.419	0.403	0.453	0.393	0.433	0.377
AMPC	ZINC31849600_718	COc1cc(OC)cc(C(=O)Nc2nc(-c3ccc4oc(=O)[nH]c4c3)cs2)c1	decoy	16536.1	16960.1	17463.0	19050.4	20712.8	-5.1	0.464	0.396	0.395	0.366	0.35	0.329
AMPC	ZINC71661428_552	COc1cc(C)c(C)cc1[C@@]1(CCC(=O)[O-])NC(=O)NC1=O	decoy	13871.5	14591.8	15366.7	18167.4	19725.5	-5.3	0.439	0.469	0.606	0.924	0.453	0.282
AMPC	ZINC67937491_1663	O=C(Cn1nnc2ccccc21)Nc1cc(Br)c[nH]c1=O	decoy	16840.8	17222.7	17776.2	19460.4	21113.2	-5	0.461	0.407	0.589	0.262	0.353	0.351
AMPC	ZINC70462483_2186	CCc1n[nH]c(Sc2c(Cl)cc(C(=O)[O-])cc2[N+](=O)[O-])n1	decoy	15471.1	16096.8	16393.2	18497.8	20421.6	-5.9	0.454	0.555	0.666	0.455	0.408	0.364
AMPC	ZINC59544411_1512	C=C1C=C([O-])N2C(=NC(Nc3ccc(OC)cc3)=N[C@H]2c2ccncc2)N1	decoy	16700.7	17118.0	17481.3	19047.8	20834.5	-5.6	0.503	0.457	0.56	0.355	0.431	0.37
AMPC	ZINC50289443_2871	O=C([O-])C1(C(=O)NCC2CCC2)CCC1	decoy	16894.6	17348.5	17949.3	19830.4	21450.5	-6.1	0.475	0.485	0.451	0.345	0.455	0.404
AMPC	ZINC08112206_1160	COC(=O)/C([O-])=C1/C(C)=NC(=S)N[C@@H]1c1ccc(Br)s1	decoy	16162.3	16502.1	17102.7	19073.5	20898.7	-4.8	0.41	0.547	0.489	0.413	0.433	0.393
AMPC	ZINC64610829_1460	COc1cc(NC(=O)C[C@@]2(C(=O)[O-])CCSC2)ccc1[N-]S(C)(=O)=O	decoy	16187.3	16614.0	17235.7	19035.3	20189.0	-5.5	0.447	0.457	0.421	0.343	0.493	0.334
AMPC	ZINC12504749_1884	Cc1cc(/C=C/C(=O)[O-])c(C)n1C1CCCCC1	decoy	15784.9	15936.1	16540.0	18608.8	20365.7	-5.9	0.446	0.41	0.433	0.421	0.443	0.369
AMPC	ZINC28680991_1010	O=C(Nc1n[nH]c(-c2ccc(F)cc2)n1)c1n[nH]c(=O)c2ccccc12	decoy	15971.9	16416.7	16783.7	18769.1	20361.6	-5.2	0.439	0.396	0.405	0.493	0.35	0.351
AMPC	ZINC38052640_1293	Cc1cccc(O)c1NS(=O)(=O)Cc1ccccc1C#N	decoy	15709.4	16118.1	16328.8	18033.1	20104.6	-4.6	0.418	0.357	0.447	0.391	0.353	0.337
AMPC	ZINC41474998_2019	CCOC(=O)/C([O-])=C1/CCc2c(OC)ccc(C)c2C1=O	decoy	15892.6	16298.0	16620.2	18031.5	19222.8	-3.2	0.384	0.293	0.285	0.372	0.268	0.353
AMPC	ZINC05019195_2652	COc1cccc(CNc2nn[n-]n2)c1	decoy	16674.3	17090.2	17584.1	18972.5	20911.2	-3.6	0.378	0.333	0.35	0.369	0.315	0.325
AMPC	ZINC68452665_1572	CCn1c(C2CCN(C(=O)C[C@@H](C)C3CCCCC3)CC2)n[nH]c1=S	decoy	15580.8	15913.9	15975.1	18062.9	20124.1	-5.5	0.431	0.377	0.414	0.419	0.467	0.356
AMPC	ZINC44345694_1397	CSc1ccc(Cl)c(C(=O)N[C@@H](C)c2nnn[n-]2)c1	decoy	14843.3	15396.2	16182.5	18496.3	20116.5	-6.1	0.502	0.484	0.484	0.682	0.446	0.407
AMPC	ZINC08333398_1648	COc1ccc2nc(NC(=O)CSc3ncn[nH]3)sc2c1	decoy	15655.8	16151.1	16851.8	18757.9	20215.3	-6.2	0.455	0.459	0.57	0.415	0.449	0.404
AMPC	ZINC57966480_336	COc1ccc([C@H](CCC(=O)[O-])C(=O)[O-])cc1Cl	decoy	13850.1	14365.5	15220.1	17627.2	19721.6	-6.4	0.511	0.466	0.487	0.933	0.534	0.386
AMPC	ZINC70618112_2293	C[C@]1(C(=O)[O-])CCC[N@H+]1CCn1ccnc1	decoy	16241.8	16837.1	17736.3	19199.9	20657.6	-4.3	0.409	0.382	0.345	0.272	0.468	0.333
AMPC	ZINC24717941_1450	Nc1nn2c(C(F)(F)F)cc(=O)[n-]c2c1/N=N/c1ccc(S(=O)(=O)[O-])cc1	decoy	16245.0	16372.2	16868.9	18987.9	20533.7	-4.6	0.403	0.382	0.372	0.351	0.403	0.32
AMPC	ZINC26473480_2151	CC(C)c1ccc(OCc2n[nH]c(SCC(=O)[O-])n2)cc1	decoy	15083.2	15542.0	16222.7	18254.5	20042.5	-5.5	0.394	0.382	0.387	0.575	0.467	0.302
AMPC	ZINC35649287_2813	Cc1c(N)cccc1Cn1ccc(=O)[nH]c1=O	decoy	15827.1	16567.3	17070.4	18581.3	20285.0	-6	0.449	0.475	0.635	0.427	0.471	0.389
AMPC	ZINC23224772_1484	Cc1c(C(=O)[O-])cccc1-n1c(C)cc(/C=C2\C(=O)[N-]C(=S)NC2=O)c1C	decoy	16508.6	16836.7	16914.5	18735.3	20379.5	-5.8	0.437	0.384	0.442	0.358	0.498	0.37
AMPC	ZINC54294623_1758	O=C([O-])C[C@H]1CCCN(C(=O)C2CCOCC2)C1	decoy	15456.5	15790.5	15927.3	18253.3	20152.9	-5.9	0.406	0.469	0.434	0.459	0.43	0.368
AMPC	ZINC13086327_2564	CCOC(=O)c1c([O-])cc(C)[nH]c1=O	decoy	16439.1	16616.7	16938.6	18501.5	20100.0	-5.8	0.419	0.469	0.616	0.393	0.475	0.351
AMPC	ZINC70833363_1925	CCCc1nnc([S-])n1[C@@H]1CCC[C@@H]1C	decoy	15889.2	16255.3	16923.9	18771.2	20464.9	-4.2	0.366	0.376	0.287	0.389	0.426	0.32
AMPC	ZINC70703924_1059	COC(=O)/C([O-])=C1/C(C)=NC(=S)N[C@@H]1c1ccccc1F	decoy	15612.7	15946.0	16426.3	18421.0	19942.7	-4.2	0.408	0.434	0.384	0.419	0.463	0.343
AMPC	ZINC71979813_1781	CCCC(=O)N1[C@H](C(=O)[O-])CO[C@]12CC[C@@H](C)CC2	decoy	15521.5	16072.5	16799.6	18830.2	20310.7	-6.5	0.528	0.618	0.496	0.478	0.536	0.421
AMPC	ZINC70314416_1969	C[C@@H](CCC(=O)[O-])NC(=O)N1CCCC(C)(C)C1	decoy	15752.3	16196.2	16240.6	18436.5	20047.2	-5.2	0.485	0.436	0.413	0.426	0.496	0.344
AMPC	ZINC50391462_2775	C[C@@H](CC#N)NS(=O)(=O)N1CCCC1	decoy	15690.8	16098.2	16520.9	18103.9	19930.9	-4.6	0.418	0.413	0.38	0.542	0.391	0.283
AMPC	ZINC66339779_2890	O=c1[nH]cnc2sc([O-])cc12	decoy	16972.1	17441.5	17903.1	19797.9	21385.5	-5.5	0.404	0.457	0.379	0.352	0.348	0.364
AMPC	ZINC20394359_2877	O=c1[n-]ncc(N2CC[NH2+]CC2)c1Cl	decoy	16481.5	16863.7	17410.0	18820.7	19674.5	-4.9	0.476	0.402	0.405	0.329	0.477	0.348
AMPC	ZINC41034278_368	CC(C)=CC(=O)N[C@@]1(C(=O)[O-])CCC[C@@H](C)C1	decoy	15902.2	16297.4	17003.8	18701.4	20046.6	-5.1	0.464	0.364	0.388	0.348	0.487	0.367
AMPC	ZINC20676296_2473	O=c1[nH]c(C[P@@](=O)([O-])O)nc2cc(Cl)ccc12	decoy	16573.8	16926.5	17204.6	19379.4	20883.2	-6	0.476	0.471	0.718	0.336	0.431	0.344
AMPC	ZINC70237906_1923	CCCS(=O)(=O)[N-]c1cc(F)ccc1C	decoy	17018.4	17403.7	17949.7	19773.1	21319.4	-4.2	0.366	0.429	0.347	0.247	0.426	0.32
AMPC	ZINC62872514_1964	CCCCNC(=O)N1CCC[C@@](C)(C(=O)[O-])C1	decoy	14952.5	15541.2	16205.8	17858.1	19849.6	-4.9	0.476	0.457	0.388	0.63	0.488	0.323
AMPC	ZINC57478258_1599	Cc1cc(O)c(CC(Cc2c(O)cc(C)oc2=O)c2ccncc2)c(=O)o1	decoy	17023.0	17435.9	17803.8	19279.0	21193.8	-5.9	0.464	0.456	0.633	0.335	0.431	0.422
AMPC	ZINC02292870_2814	O=c1[nH]c([O-])c(-c2coc3ccccc23)c(=O)[nH]1	decoy	16099.0	16470.7	16880.5	18524.8	20296.4	-8.3	0.786	0.792	0.819	0.625	0.81	0.62
AMPC	ZINC01239139_2899	Cc1nnc([S-])[nH]c1=S	decoy	15885.6	16263.3	16904.1	18786.4	20504.2	-4.3	0.395	0.353	0.345	0.443	0.463	0.361
AMPC	ZINC44410346_1811	COc1ccc(C(=O)N[C@H]2C[C@H]2c2ccccc2)c(O)c1	decoy	14819.4	15496.8	16036.2	18484.2	20126.1	-5.3	0.424	0.457	0.533	0.602	0.422	0.359
AMPC	ZINC47963317_1400	Cc1nnc([N-]C(=O)C(=O)N[C@H]2CCC[C@H](C)[C@@H]2C)s1	decoy	15695.8	16007.6	16310.5	18490.2	20311.0	-4.5	0.409	0.384	0.358	0.458	0.459	0.335
AMPC	ZINC16768626_228	CC(=O)c1c([O-])cc(C)n(-c2cc(Cl)ccc2[O-])c1=O	decoy	15969.3	16352.4	16295.2	18529.2	20350.8	-6.6	0.526	0.589	0.474	0.463	0.466	0.356
AMPC	ZINC20269483_2042	COc1cccc2[nH]c(C)c(CC(=O)[O-])c12	decoy	16317.7	16957.2	17296.3	18797.4	19847.0	-5.2	0.45	0.403	0.527	0.359	0.477	0.404
AMPC	ZINC17326685_2648	O=c1nc2nc([S-])[nH]c([O-])c-2[n-]c1=O	decoy	16989.7	17286.2	17711.7	19410.9	20673.4	-6.2	0.455	0.459	0.473	0.433	0.45	0.404
AMPC	ZINC01650665_704	Cc1cc(S(=O)(=O)Nc2nnc3c4ccccc4ccn23)c([S-])cc1Cl	decoy	16240.9	16470.9	16668.6	18731.9	20259.3	-2.9	0.356	0.358	0.204	0.354	0.205	0.289
AMPC	ZINC42396541_1900	Cc1n[nH]c(=S)n1CCc1ccc(Cl)cc1	decoy	16609.3	17082.0	17379.7	19292.3	20797.6	-3.7	0.385	0.334	0.375	0.321	0.316	0.392
AMPC	ZINC23420359_1635	Cc1ccc(-c2n[nH]c(=S)n2CCC(=O)N2CCNC(=O)C2)cc1	decoy	16143.0	16319.2	16638.7	18406.6	20497.5	-5	0.468	0.428	0.523	0.403	0.43	0.351
AMPC	ZINC71483631_2079	COc1ccc2c(c1)NC[C@@H]2CCC(=O)[O-]	decoy	15938.8	16394.9	16986.2	18484.3	20098.1	-4.8	0.382	0.386	0.466	0.361	0.471	0.31
AMPC	ZINC09130395_1246	CCc1c(C)sc(NC(=O)c2cnn3c2N[C@H](c2ccco2)C[C@@H]3C(F)(F)F)c1C#N	decoy	16058.1	16336.2	16591.5	18444.8	20129.7	-5.2	0.467	0.382	0.405	0.392	0.49	0.351
AMPC	ZINC65651155_787	Cc1nc(/C([O-])=C(/C#N)C(=O)Nc2cccc(Cl)c2Cl)cs1	decoy	15901.8	16585.7	17160.9	18980.0	20383.4	-5.8	0.419	0.403	0.649	0.397	0.369	0.37
AMPC	ZINC41631356_727	CC(C)SCc1cc([O-])nc(SCc2nc3ccccc3c(=O)[nH]2)n1	decoy	15626.6	16090.7	16306.1	18284.2	20225.9	-6.1	0.475	0.573	0.674	0.497	0.444	0.409
AMPC	ZINC62874389_2024	CCC[C@@]1(C(=O)[O-])CCCN(C(=O)N2CC[C@H](C)C2)C1	decoy	16071.7	16504.8	16785.8	18418.3	19828.4	-6.4	0.517	0.437	0.496	0.421	0.555	0.386
AMPC	ZINC62326166_2218	COc1ccc2c(c1)S(=O)(=O)N=C(S[C@@H](C)C(=O)[O-])[N-]2	decoy	16067.2	16399.8	16962.2	19023.9	20622.2	-5.4	0.396	0.457	0.374	0.341	0.492	0.285
AMPC	ZINC16769712_635	CC(=O)c1c([O-])cc(C)n(-c2cc(C)ccc2[O-])c1=O	decoy	15452.2	16276.0	16948.1	18581.7	20126.0	-7.2	0.66	0.656	0.625	0.605	0.675	0.485
AMPC	ZINC49925209_1035	COc1ccc(-c2[nH]c(=O)c(C#N)cc2C(=O)[O-])cc1C(C)C	decoy	16445.3	16853.2	17323.2	19127.4	20974.9	-6.8	0.549	0.628	0.593	0.465	0.503	0.416
AMPC	ZINC43705044_370	O=C([O-])[C@@H]1C[N@H+]([C@@H]2CCCC[C@H]2O)CCO1	decoy	15960.3	16408.5	16562.0	18667.9	20484.4	-5.6	0.49	0.539	0.418	0.415	0.467	0.37
AMPC	ZINC37437074_2627	C#CC(=O)[N-]c1ncc(Br)s1	decoy	16289.0	16641.8	17282.2	19173.7	20790.2	-4.6	0.403	0.413	0.358	0.327	0.311	0.376
AMPC	ZINC06974354_154	O=C(CSc1nc(-c2ccncc2)n[nH]1)Nc1ccc(Cl)cc1Cl	decoy	16221.8	16558.8	16999.5	19175.8	20433.6	-4.4	0.388	0.386	0.362	0.401	0.4	0.331
AMPC	ZINC59249858_888	Cc1cc(/C=C/[N+](=O)[O-])c(C)n1-c1cc(C(=O)[O-])cc(C(=O)[O-])c1	decoy	15958.5	16211.4	16705.0	18607.1	20553.3	-5.3	0.474	0.457	0.405	0.423	0.457	0.39
AMPC	ZINC19885521_2041	COC(=O)C[NH2+]Cc1cc(Cl)ccc1O	decoy	17402.8	17852.6	18281.1	19858.4	21471.5	-3	0.406	0.279	0.242	0.395	0.236	0.397
AMPC	ZINC09088490_1219	CCOC(=O)c1c(NC=C2C(=O)NC(=O)NC2=O)sc2c1CCCCC2	decoy	15654.3	16079.4	16519.5	18626.7	20297.7	-6.7	0.544	0.452	0.51	0.469	0.459	0.45
AMPC	ZINC19503901_15	CCCOc1ccc2[nH]cc(C(=O)[O-])c(=O)c2c1	decoy	15307.8	15923.9	16459.7	18232.4	20250.6	-6.5	0.527	0.515	0.728	0.491	0.49	0.393
AMPC	ZINC71121726_1424	C[C@H](OC1CCCC1)C(=O)Nc1n[n-]c(C(F)(F)F)n1	decoy	15810.0	16203.1	16321.4	18650.2	20435.4	-4.5	0.409	0.414	0.358	0.43	0.403	0.337
AMPC	ZINC44264609_625	Oc1ccc(Br)cc1-c1nc2ncccc2[nH]1	decoy	16244.8	16652.1	16977.1	18616.2	20473.0	-4.7	0.422	0.423	0.489	0.358	0.333	0.315
AMPC	ZINC62765735_237	CCC[C@@H]1CC[C@H](C(=O)[O-])[C@H](Sc2nccc(=O)[nH]2)C1	decoy	15587.4	15871.8	16441.0	18350.9	20000.0	-5.8	0.481	0.465	0.558	0.433	0.439	0.395
AMPC	ZINC52291403_2319	C[C@H]1C[C@@H]1Nc1n[nH]c(=O)[nH]c1=O	decoy	16476.3	16966.2	17366.6	19145.5	20916.8	-6.5	0.528	0.515	0.651	0.42	0.531	0.41
AMPC	ZINC62847374_1350	CCC1(C(=O)[O-])CCN(C(=O)NC[C@H]2CC=CCC2)CC1	decoy	16648.4	17002.1	17496.5	19022.9	20302.3	-5.4	0.404	0.457	0.387	0.303	0.371	0.37
AMPC	ZINC06294961_2129	COc1ccccc1N/C=C1/C=NNC1=O	decoy	16482.8	16796.6	16952.5	18620.5	20438.4	-4.7	0.419	0.423	0.362	0.309	0.423	0.329
AMPC	ZINC49474480_2368	O=C([O-])[C@@H]1CCCN1C(=O)CCC(F)(F)F	decoy	15357.3	15873.3	16646.8	18318.1	20147.8	-6.4	0.514	0.524	0.499	0.55	0.488	0.4
AMPC	ZINC53855587_1344	C=CCNC(=O)Cc1nc2c(Cl)cc(Cl)cc2c(=O)[n-]1	decoy	16537.2	16726.7	17031.0	18706.0	19952.4	-4.8	0.41	0.423	0.386	0.335	0.471	0.32
AMPC	ZINC43214965_269	CC(=O)c1cc2c(cc1O)oc1cc(O)c(C(C)=O)cc12	decoy	16648.4	17019.0	17474.1	19075.3	20743.2	-5.1	0.464	0.423	0.529	0.32	0.43	0.323
AMPC	ZINC37742056_416	O=C1NC(=O)N(CCC2CCCCC2)C1=O	decoy	16164.2	16385.8	17066.8	18860.5	20835.5	-5.1	0.467	0.479	0.45	0.384	0.443	0.351
AMPC	ZINC71474555_94	O=c1[n-]c2c(-c3cccs3)cnn2c([O-])c1CC(F)(F)F	decoy	15869.8	16211.7	16869.0	18494.1	20194.0	-7.2	0.613	0.63	0.64	0.521	0.587	0.416
AMPC	ZINC19519035_205	COc1ccc(Br)c(-c2nc(C)c(C(=O)[O-])c(=O)[nH]2)c1	decoy	15609.1	16036.0	16990.7	18507.7	19988.8	-6.6	0.527	0.5	0.728	0.484	0.475	0.437
AMPC	ZINC62870128_342	CCC[C@@]1(C(=O)[O-])CCCN(C(=O)c2ncccc2[O-])C1	decoy	15596.8	15896.0	16321.2	18549.2	20200.9	-6.4	0.475	0.579	0.464	0.47	0.467	0.397
AMPC	ZINC53993787_2475	O=C([O-])C1=C([O-])N[C@@H](C(F)(F)F)CC1	decoy	16339.8	16616.8	17014.0	18762.3	20518.3	-5.9	0.464	0.52	0.433	0.382	0.443	0.367
AMPC	ZINC65764045_91	Cc1cc(C)cc(N2CC[C@@H](C(=O)[N-]S(C)(=O)=O)C2=O)c1	decoy	15058.1	15363.6	15898.4	18390.1	20118.7	-6	0.468	0.479	0.442	0.552	0.456	0.366
AMPC	ZINC02570016_49	O=c1cc(C(F)(F)F)c2ccc(OP(=O)([O-])[O-])cc2o1	decoy	15977.8	16132.8	16411.6	18562.8	20460.3	-5.6	0.372	0.457	0.392	0.426	0.477	0.387
AMPC	ZINC65344544_2332	O=c1[nH]cc(-c2ccc(CO)cc2)c(=O)[nH]1	decoy	16320.8	16938.3	17050.5	19096.8	20519.2	-5.5	0.394	0.373	0.541	0.326	0.344	0.366
AMPC	ZINC69997180_1107	O=C([O-])[C@]1(Cc2ccn(C3CCCCC3)n2)CC[NH2+]C1	decoy	16319.4	16705.0	17291.3	19003.3	20224.2	-4.9	0.458	0.457	0.551	0.354	0.484	0.379
AMPC	ZINC49474272_2310	CSc1nc2[n-]c(=O)cc(N)n2n1	decoy	16245.7	16503.5	17043.6	18703.6	20152.3	-5.3	0.483	0.457	0.533	0.373	0.468	0.393
AMPC	ZINC48476132_1575	Cc1ccc(S(=O)(=O)[N-]C(=O)CCOc2ccc(F)cc2)c(C)c1	decoy	15953.0	16414.9	17047.7	18736.8	20349.2	-4.2	0.408	0.383	0.365	0.4	0.463	0.338
AMPC	ZINC68947698_2891	CCN(CC1CC1)S(N)(=O)=O	decoy	15339.0	15820.8	16398.7	17946.9	19835.0	-4.7	0.445	0.396	0.384	0.55	0.433	0.329
AMPC	ZINC49594455_2057	CC(C)NC(=O)c1ccc(/C=C/C(=O)[O-])cc1F	decoy	16534.0	16661.0	17235.0	18591.8	20146.7	-4.8	0.508	0.422	0.54	0.362	0.43	0.354
AMPC	ZINC19235706_859	Cc1cccc(O[C@@H](C)c2nnc([N-]C(=O)c3c[nH]nn3)s2)c1C	decoy	15588.6	15983.3	16777.6	18856.2	20293.2	-6	0.502	0.427	0.469	0.457	0.428	0.36
AMPC	ZINC18061542_1508	O=C(Nc1ccc(F)c([N+](=O)[O-])c1)C(=O)c1c([O-])[nH]c2ccccc12	decoy	15059.2	15557.8	15813.9	17740.9	19788.3	-4.8	0.469	0.371	0.525	0.583	0.353	0.364
AMPC	ZINC68574376_287	O=C([N-]c1ncn[nH]1)C(C(F)(F)F)(C(F)(F)F)C(F)(F)F	decoy	15297.2	15621.2	16402.2	17915.4	19651.0	-6.8	0.549	0.634	0.548	0.572	0.598	0.416
AMPC	ZINC00969372_2195	CC(C)(C)C1CCC(=N/N=C2/NC(=O)[C@H](CC(=O)[O-])S2)CC1	decoy	15468.7	15874.2	16597.0	18567.3	20040.8	-4.9	0.458	0.525	0.428	0.52	0.484	0.336
AMPC	ZINC71572664_2083	CC(C)[C@@H](Cc1nnc([S-])[nH]1)c1ccn(C)c1	decoy	15391.3	15739.1	16094.5	18558.1	20578.8	-4.7	0.422	0.428	0.362	0.525	0.421	0.341
AMPC	ZINC67028667_1518	CCCC1=C(C(=O)OC)[C@@H](c2cccc(O[C@@H](C)C(=O)[O-])c2)NC(=S)N1	decoy	15723.7	16011.2	16437.0	18800.9	20318.5	-5.9	0.464	0.471	0.539	0.478	0.431	0.422
AMPC	ZINC22610818_511	COc1cccc([C@@H]2C=C(C(=O)[O-])[NH+]=C3NC(C)=[NH+]N32)c1O	decoy	17142.2	17587.5	18128.1	19583.7	21242.4	-4	0.326	0.325	0.287	0.276	0.19	0.32
AMPC	ZINC09302840_1479	COc1ccc(OC)c(NC(=O)COc2ccccc2P(=O)([O-])[O-])c1	decoy	14769.7	15096.5	16093.3	17926.0	20097.8	-6.1	0.467	0.499	0.636	0.746	0.461	0.407
AMPC	ZINC09781168_1248	CC1=C(C(=O)Nc2ccccc2)[C@H](c2cccnc2)n2nc(SCc3ccccc3)nc2N1	decoy	16133.4	16517.0	16752.0	18539.4	20603.1	-5	0.461	0.539	0.436	0.372	0.484	0.351
AMPC	ZINC61958281_177	C[C@@H](NC(=O)C(=O)Nc1ccc2ncccc2c1)c1cc2ccccc2o1	decoy	16158.6	16531.7	17036.1	18815.1	20740.4	-5.8	0.437	0.501	0.423	0.332	0.487	0.37
AMPC	ZINC39899630_2788	C[C@@H](Cl)C(=O)[N-]C1=NC=NC2=NC=N[C@@H]21	decoy	15832.1	16395.4	16970.0	19005.1	20525.9	-6.2	0.455	0.459	0.482	0.473	0.482	0.378
AMPC	ZINC71475774_2493	C[NH+](C)Cc1cnn2c([O-])cc(=O)[n-]c12	decoy	15335.9	15796.4	16213.8	17870.0	19811.0	-6	0.502	0.43	0.467	0.496	0.471	0.37
AMPC	ZINC08970355_152	O=C(N[C@@]1(C(F)(F)F)N=C(O)N(C2CCCCC2)C1=O)C1CCCCC1	decoy	15189.9	15511.7	15850.7	17949.6	19881.5	-4.4	0.381	0.343	0.349	0.52	0.41	0.32
AMPC	ZINC71166685_2746	Nc1cc(F)c(F)cc1-c1nc2ccncc2[n-]1	decoy	15967.6	16011.6	16395.9	18473.3	20270.8	-5.3	0.424	0.457	0.527	0.454	0.43	0.351
AMPC	ZINC62842911_2782	CC1(C(=O)[O-])CCN(S(C)(=O)=O)CC1	decoy	16685.1	16938.2	17395.0	19182.0	21052.7	-5.5	0.394	0.479	0.392	0.302	0.467	0.353
AMPC	ZINC41279815_1896	CC(C)/C(=C\C(=O)[O-])COc1cccc(F)c1	decoy	15746.2	16191.4	16557.6	18486.8	20040.3	-5	0.461	0.403	0.388	0.429	0.484	0.379
AMPC	ZINC48382507_1703	CCOc1ccc(NC(=O)[C@@H]2CC=CC[C@H]2C(=O)[O-])c(C)c1	decoy	15741.3	16245.1	16357.8	18785.6	20456.0	-5.1	0.467	0.479	0.527	0.371	0.488	0.351
AMPC	ZINC69547606_2791	CC[C@@]1(C)C[C@@](C(=O)[O-])(N(C(C)=O)C2CC2)CCO1	decoy	15754.1	16051.9	16481.1	18454.9	19927.2	-5.8	0.497	0.47	0.424	0.424	0.479	0.367
AMPC	ZINC69549958_1318	CC(C)(C)OC(=O)N[C@@](C)(C(=O)[O-])c1ccc(F)cc1F	decoy	15318.4	15784.7	16144.8	18340.1	20005.9	-5.4	0.481	0.475	0.529	0.579	0.339	0.335
AMPC	ZINC17878675_538	CCCCOC(=O)CN1C(=O)[C@](O)([C@H]2SC(N)=NC2=O)c2ccccc21	decoy	15724.4	16048.9	16361.6	18502.8	19828.1	-4.5	0.406	0.495	0.354	0.451	0.411	0.337
AMPC	ZINC06184937_2321	C/C(=N/C1CC1)c1c([O-])[nH]c(=O)[nH]c1=O	decoy	16713.9	17094.3	17816.1	19053.9	20699.0	-7.3	0.66	0.645	0.694	0.445	0.587	0.484
AMPC	ZINC69974861_1670	Cc1nn(C)cc1[C@@H](C)NC(=O)C(=O)Nc1ccc(Cl)c(C#N)c1	decoy	16486.0	16840.0	17527.5	19263.5	20992.7	-4.8	0.445	0.449	0.41	0.286	0.43	0.342
AMPC	ZINC18096939_875	CC(C)c1nnc(NC(=O)[C@@H]2C(=O)N=C3CCCCC3=C2[O-])s1	decoy	16103.2	16504.4	16808.8	18870.5	19979.1	-4.4	0.388	0.386	0.354	0.432	0.349	0.32
AMPC	ZINC62935701_1312	CC[C@@]1(C(=O)[O-])CCN(C(=O)Nc2ccc(F)c(C)c2)C1	decoy	15683.8	15907.6	16462.5	18632.1	20288.4	-6.3	0.435	0.491	0.464	0.473	0.449	0.369
AMPC	ZINC61833019_1411	C[C@@H](CC(=O)[O-])CC(=O)NC(=O)N1CCCSCC1	decoy	16367.8	16707.3	16956.3	18634.5	20169.6	-5.8	0.481	0.469	0.417	0.389	0.475	0.369
AMPC	ZINC36164108_2045	COc1cc(C)c(C)cc1[C@](C)(O)CC(=O)[O-]	decoy	16171.3	16403.9	17127.9	18735.3	20456.3	-5.3	0.444	0.539	0.405	0.373	0.489	0.374
AMPC	ZINC70332899_1321	Cc1ccc(NS(=O)(=O)Cc2ccc(C#N)cc2)cc1O	decoy	16806.2	17236.8	17244.7	18687.1	20483.8	-4.6	0.403	0.384	0.39	0.337	0.508	0.32
AMPC	ZINC44483660_70	O=C([O-])CC[NH+]1CCN(C(=O)c2ccc(Br)cc2O)CC1	decoy	16903.2	17196.9	17359.1	19042.0	20317.9	-3.8	0.361	0.373	0.335	0.318	0.179	0.336
AMPC	ZINC67119097_1211	CC(C)n1c(CCNC(=O)c2ccc([N+](=O)[O-])c(O)c2)n[nH]c1=S	decoy	17127.1	17515.5	17929.2	19713.8	21175.1	-6.4	0.499	0.509	0.495	0.486	0.481	0.384
AMPC	ZINC20374570_534	CC[C@H](Sc1nc(=O)c2c(C)c(C(N)=O)sc2[nH]1)C(=O)[O-]	decoy	15367.2	15842.9	16478.7	18519.3	20267.4	-6.2	0.492	0.498	0.468	0.572	0.441	0.409
AMPC	ZINC06847545_1245	COc1ccc([C@@H]2SCC(O)=Nc3c2c(=O)[nH]n3C2CCCCCC2)cc1OC	decoy	15657.2	16056.7	16213.9	18400.8	20022.9	-5	0.461	0.457	0.527	0.446	0.35	0.351
AMPC	ZINC67028492_1208	CCOC(=O)C1=C(C)NC(=S)N[C@@H]1c1cccc(O[C@H](C)C(=O)[O-])c1	decoy	16296.2	16664.3	17531.0	19016.9	20430.9	-4.9	0.452	0.418	0.414	0.364	0.477	0.351
AMPC	ZINC65754568_1717	Cc1n[n-]c(=O)c(C(=O)N[C@@H](C)c2ccc(F)c(Cl)c2)c1C	decoy	15191.9	15599.9	15887.9	17827.8	19315.2	-6.6	0.526	0.472	0.734	0.587	0.458	0.466
AMPC	ZINC39733109_1029	Cc1cccc(-c2nnc([S-])n2CC(=O)/[NH+]=C2\NC[C@@H](C)S2)c1	decoy	16505.5	16717.4	16928.8	18772.4	20243.4	-5.1	0.456	0.457	0.529	0.329	0.477	0.351
AMPC	ZINC65874641_181	CCOc1ccc(NC(=O)C(=O)Nc2ccc(C#N)c(Cl)c2)cc1F	decoy	16631.5	17017.7	17592.7	19097.2	20820.4	-6.1	0.475	0.541	0.478	0.376	0.477	0.409
AMPC	ZINC59607290_680	Oc1c(Cl)cc(Cl)cc1/C=N\N=C\c1cc(Cl)cc(Cl)c1O	decoy	17139.2	17598.3	18083.6	19675.2	21213.0	-5	0.461	0.407	0.529	0.422	0.357	0.323
AMPC	ZINC03871852_2469	C[C@@]1(C(=O)[O-])[C@@H]2CC[C@@H](O2)[C@]1(C)C(=O)[O-]	decoy	16163.6	16514.1	17042.3	18217.8	20019.3	-6.5	0.527	0.528	0.503	0.479	0.545	0.395
AMPC	ZINC18068639_2715	O=c1[nH]c(=S)[nH]c([O-])c1C/C=C/c1ccccc1	decoy	14318.6	14883.4	15152.6	17161.4	19620.6	-5.7	0.435	0.385	0.621	0.725	0.36	0.37
AMPC	ZINC15961955_526	NS(=O)(=O)c1ccc(N/N=C2\C(=O)Nn3c2nc2c(c3=O)CCCC2)cc1	decoy	16062.3	16320.1	16601.9	18374.7	19715.5	-5.7	0.417	0.385	0.411	0.404	0.701	0.37
AMPC	ZINC62302118_2217	CCc1cccc(OCc2c(C(=O)[O-])nnn2CCC(=O)[O-])c1	decoy	15492.7	15865.2	16222.4	18534.8	20193.6	-3.9	0.409	0.443	0.407	0.461	0.429	0.341
AMPC	ZINC17992321_1480	O=C1[N-]C(=S)NC(=O)/C1=C/c1ccc(-c2cc([N+](=O)[O-])ccc2[O-])o1	decoy	16305.7	16825.4	17236.5	19028.4	20346.9	-6	0.468	0.427	0.452	0.378	0.475	0.39
AMPC	ZINC22738651_102	O=C(Cn1c([S-])nnc1-c1ccc(Cl)cc1)Nc1nnc(C2CC2)s1	decoy	15450.0	15960.7	16716.5	18503.3	20563.7	-3.6	0.341	0.334	0.376	0.426	0.304	0.327
AMPC	ZINC43511239_2267	CC(C)S(=O)(=O)N[C@@]1(C(=O)[O-])CCSC1	decoy	14848.8	15563.5	16244.1	17991.1	19452.6	-5.8	0.419	0.463	0.405	0.637	0.489	0.377
AMPC	ZINC37246166_703	C=C1c2cccc(O)c2C(=O)[C@]2(Cl)C(=O)[C@]3([O-])C(=O)C(C(N)=O)=C([O-])[C@H]([NH+](C)C)[C@H]3C[C@H]12	decoy	16625.5	16985.5	17611.3	19413.3	21125.8	-4.8	0.382	0.447	0.397	0.324	0.471	0.364
AMPC	ZINC06556530_2502	Cc1cc([O-])c(SC(=S)N(C)C)c(=O)o1	decoy	16125.6	16419.2	16706.2	18052.7	19988.9	-5	0.461	0.475	0.395	0.403	0.43	0.284
AMPC	ZINC44490973_1078	CCN(CC(=O)NC)C(=O)c1ccc(Br)cc1O	decoy	15249.9	15839.6	16389.4	18688.6	20071.9	-6	0.468	0.493	0.637	0.496	0.446	0.393
AMPC	ZINC69487821_2487	O=C([C@@H]1CCC[NH2+]1)N1CCCC1=C([O-])[O-]	decoy	16228.0	16691.7	16805.5	18813.7	20583.2	-3.8	0.374	0.398	0.326	0.406	0.398	0.348
AMPC	ZINC62845049_683	CCCC1(C(=O)[O-])CCN(C(=O)c2cc(Cl)c(Cl)[nH]2)CC1	decoy	16099.1	16445.8	17032.5	18935.0	20629.4	-5.1	0.467	0.469	0.405	0.354	0.484	0.353
AMPC	ZINC42549882_2263	N#CCCN(C(=O)N1CSC[C@H]1C(=O)[O-])C1CC1	decoy	14733.4	15184.6	16131.1	18533.0	20039.9	-6.6	0.513	0.637	0.501	0.774	0.466	0.453
AMPC	ZINC37624507_2465	Cc1c(C(=O)[O-])[nH]c(C(=O)[O-])c1/C=C/Cl	decoy	16341.8	16562.9	16991.7	18805.0	20427.0	-6	0.483	0.479	0.674	0.359	0.483	0.37
AMPC	ZINC50439492_2730	CCCS(=O)(=O)Nc1cc(C)c(C)cc1N	decoy	16430.5	16621.2	17036.4	19211.4	20747.8	-4.5	0.406	0.443	0.421	0.333	0.38	0.325
AMPC	ZINC48809868_2006	O=C(Nc1nc(-c2ccccc2F)cs1)c1cnsn1	decoy	16012.4	16336.9	16745.3	18297.1	19802.6	-5	0.468	0.395	0.388	0.404	0.343	0.351
AMPC	ZINC61121609_1307	Cc1cc(NC(=O)N2CCC[C@@H](CC(=O)[O-])C2)ccc1F	decoy	15773.5	16138.9	16582.2	18323.5	20210.9	-5.5	0.394	0.449	0.379	0.389	0.474	0.321
AMPC	ZINC29864392_1691	Cc1cccc(-c2nnc([S-])n2CC(=O)NC(C)(C)C)c1	decoy	15809.3	16047.4	16263.4	18380.9	20246.9	-5.3	0.444	0.475	0.589	0.423	0.485	0.351
AMPC	ZINC62755649_2533	CC[C@H](CC(=O)[O-])[N@H+]1CCO[C@H]2CCCC[C@@H]21	decoy	16615.1	16895.0	17506.5	19239.2	20994.3	-4.7	0.419	0.52	0.392	0.336	0.472	0.32
AMPC	ZINC54473746_1503	C=C1C=C([O-])N2C(=NC([N-]c3ccc(F)cc3)=N[C@H]2c2cccnc2)N1	decoy	16388.0	16810.4	17180.3	18978.3	20754.5	-4.9	0.458	0.457	0.521	0.315	0.477	0.351
AMPC	ZINC62756832_1916	CC1(C)CC[NH+]([C@@H](CC(=O)[O-])C(F)(F)F)CC1	decoy	16564.4	17135.7	17489.3	19349.1	20744.6	-4.1	0.397	0.463	0.354	0.347	0.512	0.336
AMPC	ZINC71722040_2235	O=C([O-])CCCN(CCC(=O)[O-])c1cccc2cccnc12	decoy	15769.1	16144.5	16655.1	18431.2	20510.4	-5.4	0.516	0.533	0.42	0.511	0.484	0.409
AMPC	ZINC70886803_2338	CC[C@](C)(CO)NC(=O)c1c[nH]c(=O)cn1	decoy	17043.4	17535.2	18089.4	19839.6	21451.1	-5.1	0.464	0.475	0.527	0.441	0.43	0.369
AMPC	ZINC35359686_2812	Nc1cc2[nH]c(=O)oc2cc1Br	decoy	15676.2	16292.1	16926.9	18991.7	20405.8	-5.4	0.481	0.373	0.525	0.37	0.349	0.307
AMPC	ZINC44893680_1297	Cc1cnc(NC(=O)c2csc(NC3CCCC3)n2)s1	decoy	15952.5	16412.1	16678.2	19048.7	20631.4	-5.9	0.446	0.469	0.417	0.385	0.421	0.332
AMPC	ZINC13943547_648	CCc1c([O-])n(-c2ccccc2C)c(=S)[n-]c1=O	decoy	16012.0	16588.8	17242.8	18715.3	20296.6	-6	0.502	0.483	0.462	0.433	0.45	0.386
AMPC	ZINC48794375_1340	Cc1ccc(Br)cc1NC(=O)CSc1ncn[nH]1	decoy	16687.4	17150.7	17724.4	19578.0	21216.0	-5.7	0.435	0.457	0.392	0.385	0.36	0.37
AMPC	ZINC49448483_2055	CCOCCNC(=O)c1c(O)cc(F)cc1F	decoy	15251.7	15940.5	16217.3	17784.3	19847.6	-5.2	0.485	0.525	0.533	0.419	0.433	0.373
AMPC	ZINC62766436_341	O=C([O-])c1ncccc1CSc1ncnc2nc[nH]c12	decoy	15760.6	16294.5	16858.0	18512.0	20652.2	-4.8	0.469	0.537	0.408	0.43	0.49	0.377
AMPC	ZINC21730122_408	CCn1c([O-])c2c(nc1=S)c(C)nn2CC	decoy	16187.8	16646.6	17108.4	18548.9	20194.2	-5.5	0.512	0.475	0.421	0.349	0.496	0.344
AMPC	ZINC06804535_874	CCc1nnc(NC(=O)c2cc(-c3cc(C)ccc3O)n[nH]2)s1	decoy	16599.6	17007.5	17335.3	18988.5	20776.6	-7.2	0.613	0.651	0.681	0.53	0.69	0.484
AMPC	ZINC20589943_2504	CC(C)c1n[nH]c(=S)n1CCc1ccccn1	decoy	15814.6	16219.2	16956.8	18994.9	20821.5	-3.6	0.378	0.324	0.35	0.386	0.353	0.343
AMPC	ZINC06056335_1991	Cc1ccccc1-c1nnc([S-])n1/N=C/c1ccncc1	decoy	15869.1	16209.4	16595.1	18358.4	20101.8	-4	0.326	0.338	0.295	0.406	0.202	0.36
AMPC	ZINC71756408_555	C=C1C[C@]23C[C@@]1(O)CC[C@H]2[C@]1(CO)CCC[C@@](C)(C(=O)[O-])[C@@H]1[C@H]3C(=O)[O-]	decoy	15623.4	15797.0	16646.1	18292.5	19834.2	-5.7	0.466	0.457	0.392	0.484	0.513	0.377
AMPC	ZINC44926888_2838	C[C@@H]([NH2+][C@H]1CCCc2cc(O)ccc21)c1nnn[n-]1	decoy	16414.2	16902.1	17382.3	18899.9	20881.5	-3.7	0.385	0.359	0.269	0.293	0.373	0.336
AMPC	ZINC49474187_2725	[S-]C1=NNC(CCc2ccccc2)=NN1	decoy	15531.7	16048.0	16714.0	18807.7	20729.7	-6	0.468	0.502	0.426	0.514	0.431	0.39
AMPC	ZINC41018358_2203	CCCCS(=O)(=O)[N-]c1nnc(SCC(=O)[O-])s1	decoy	16576.2	17046.9	17862.1	19675.1	21326.0	-4.3	0.338	0.395	0.354	0.292	0.47	0.35
AMPC	ZINC68336518_794	COc1ccc(NC(=O)/C(C#N)=C(\[O-])C[C@H](C)C2CC2)cc1Cl	decoy	15416.7	15917.3	16334.0	18081.2	20239.5	-4.5	0.409	0.366	0.358	0.44	0.449	0.32
AMPC	ZINC57531408_995	C=CCOC(=O)C1=C(C)Nc2[nH]c(=O)[nH]c(=O)c2[C@H]1c1cccc(C(F)(F)F)c1	decoy	16306.7	16692.4	17180.7	19090.9	20898.9	-4.7	0.422	0.423	0.473	0.318	0.475	0.32
AMPC	ZINC12428479_1016	O=C(c1cc(Cl)ccc1O)[C@H]1N=NN=C1C(F)(F)F	decoy	15313.5	15636.5	16018.3	18474.7	20013.0	-5.2	0.439	0.469	0.533	0.519	0.33	0.351
AMPC	ZINC62182623_2022	Cc1c(C(=O)[O-])oc2c(F)cc(CN3CCOCC3)cc12	decoy	15856.9	16103.9	16555.1	18281.0	19749.6	-5.3	0.439	0.457	0.399	0.402	0.507	0.35
AMPC	ZINC04812753_1640	Cc1cc(N/N=C/c2ccccc2O)nc(N2CCOCC2)n1	decoy	16231.2	16642.0	17004.4	19033.9	20693.1	-3.9	0.409	0.399	0.312	0.374	0.406	0.32
AMPC	ZINC63110904_2685	Cc1nn(C)c2[nH]c(=O)[nH]c(=O)c12	decoy	16825.3	17318.2	17708.2	19636.9	21257.0	-5.5	0.447	0.469	0.421	0.273	0.391	0.379
AMPC	ZINC04730747_2299	Cn1c(=O)[n-]c2[nH]c([S-])nc2c1=O	decoy	15030.8	15512.4	16092.1	18140.9	20294.3	-5.3	0.424	0.457	0.413	0.622	0.476	0.326
AMPC	ZINC71676166_149	CC[C@H](C)c1ccc(-c2csc(-n3nc(C(=O)[O-])[nH]c3=O)n2)cc1	decoy	15365.2	15681.5	16080.5	18350.3	19953.5	-5.8	0.437	0.399	0.417	0.498	0.433	0.373
AMPC	ZINC71462807_2597	Cc1ccc(C)c(C(=O)N2CC[NH2+]CC2)c1O	decoy	17095.3	17581.4	18075.2	19743.6	21110.0	-3.6	0.374	0.325	0.344	0.264	0.343	0.31
AMPC	ZINC53526883_1848	O=C(CCc1ccc(F)c(F)c1)Nc1nnc(-c2ccccn2)[nH]1	decoy	16359.9	16850.1	17198.8	18867.0	20652.0	-5.7	0.435	0.457	0.414	0.35	0.246	0.412
AMPC	ZINC62933227_1355	Cc1ccc([C@@H](C)NC(=O)N2CC[C@](C)(C(=O)[O-])C2)s1	decoy	15495.2	16033.6	16228.0	18476.1	20290.0	-6.7	0.544	0.528	0.658	0.462	0.466	0.428
AMPC	ZINC20615720_1234	Cc1cc(=O)[nH]c(N/N=C2/C(=O)N(Cc3ccc(Cl)cc3Cl)c3ccccc32)n1	decoy	16164.9	16640.0	16988.3	18926.5	20458.4	-5	0.468	0.428	0.395	0.373	0.393	0.351
AMPC	ZINC00127782_2102	CC[C@H](C)Cn1c(=O)[nH][nH]c1=S	decoy	15986.9	16190.0	16689.9	18126.8	19804.7	-5.7	0.435	0.39	0.556	0.373	0.485	0.383
AMPC	ZINC17028379_155	Cc1nc2c(c(=O)[nH]1)[C@@H](c1ccc(OCc3ccccc3)cc1)CC(=O)N2	decoy	15476.5	16014.4	16706.4	18475.2	20080.9	-5.2	0.485	0.423	0.405	0.503	0.479	0.351
AMPC	ZINC03357035_2039	CC(C)(C)NC(=O)CC1(C(=O)[O-])CCCC1	decoy	15668.3	16112.3	16689.9	18800.6	20660.2	-4.9	0.476	0.479	0.413	0.495	0.484	0.323
AMPC	ZINC40176322_2513	COc1ccc2[nH]cc(C(C)=O)c(=O)c2c1	decoy	15602.6	16037.5	16334.7	18319.8	20149.3	-6.5	0.527	0.515	0.728	0.493	0.417	0.385
AMPC	ZINC69591183_198	CCCCS(=O)(=O)[N-]C(=O)c1ccc(-c2cccc(C)c2)[nH]c1=O	decoy	15567.4	16371.2	16875.6	18854.6	20468.8	-6.3	0.469	0.496	0.473	0.427	0.44	0.411
AMPC	ZINC37437725_1738	N#Cc1cccc(/C=C/C(=O)N2CCCC[C@@H]2C(=O)[O-])c1	decoy	15341.6	15723.9	15996.9	18088.3	19735.4	-5.2	0.45	0.403	0.399	0.48	0.357	0.351
AMPC	ZINC26560104_215	CCC(CC)c1nnc(NC(=O)c2ccc(C)cc2O)s1	decoy	16216.3	16684.8	17181.8	19131.2	20791.3	-5.5	0.447	0.564	0.446	0.326	0.354	0.393
AMPC	ZINC63235575_1613	COc1cccc(NC(=O)/C(C#N)=C(/[O-])[C@H](C)Oc2cccc(C#N)c2)c1	decoy	16626.1	17051.4	17185.7	18908.5	20771.3	-5.1	0.467	0.387	0.405	0.346	0.477	0.351
AMPC	ZINC70442755_1728	Cc1c(C(=O)[O-])sc2ncnc(S[C@@H]3CCC[C@@H]3O)c12	decoy	15645.9	16338.7	16778.0	18839.0	19999.4	-5.3	0.474	0.391	0.533	0.408	0.443	0.363
AMPC	ZINC13126405_1801	COc1ccc(-c2cc(-c3ccccc3)[nH]n2)c(O)c1	decoy	17202.9	17628.2	18109.9	19810.8	21337.9	-5.2	0.467	0.452	0.405	0.551	0.438	0.328
AMPC	ZINC65043565_241	CCc1ncc(/C([O-])=C(/C#N)C(=O)Nc2cccc(C)c2)s1	decoy	16199.6	16847.3	17310.3	18689.5	20038.6	-4.3	0.409	0.395	0.391	0.343	0.293	0.338
AMPC	ZINC54557025_1909	COCCC(=O)C1=C([O-])CC[C@H](C(C)C)C1	decoy	15964.3	16510.0	16972.1	18580.0	20386.5	-4.5	0.409	0.413	0.39	0.382	0.449	0.329
AMPC	ZINC62279941_340	O=C([O-])Cn1nnc(C(=O)[O-])c1-c1ccc(F)c(F)c1	decoy	15505.7	15890.1	16467.5	18825.2	20737.5	-6.2	0.511	0.524	0.476	0.487	0.458	0.378
AMPC	ZINC50892388_2170	O=C([O-])CSc1nc(-c2ccc3c(c2)CCO3)n[nH]1	decoy	13898.2	14498.2	15265.9	17329.8	19835.7	-5.8	0.472	0.39	0.425	0.934	0.435	0.377
AMPC	ZINC13409391_1009	Cn1c([O-])c(C2=NNC(=O)/C2=C\Nc2cccc3ccccc23)c(=O)c2ccccc21	decoy	16577.5	16730.4	16950.2	18763.1	20467.6	-5.5	0.394	0.457	0.404	0.353	0.341	0.39
AMPC	ZINC40483461_2255	O=C([O-])CN(C(=O)[C@@H]1CCCC[NH2+]1)[C@H]1CCS(=O)(=O)C1	decoy	15738.1	16086.2	16615.8	18072.1	19550.9	-4.3	0.338	0.394	0.356	0.417	0.338	0.338
AMPC	ZINC55581717_572	C[C@H]1C[C@@H]1/C([O-])=C(\C#N)C(=O)Nc1ccc(F)cc1	decoy	16847.5	17349.8	17873.6	19684.5	21155.6	-6.2	0.455	0.553	0.468	0.389	0.448	0.404
AMPC	ZINC39369094_521	CCOC(=O)C1=C(C)NC(=S)N[C@@H]1c1cc([N+](=O)[O-])ccc1O	decoy	15495.2	15919.8	16272.2	18496.4	19886.8	-5.1	0.456	0.479	0.589	0.529	0.342	0.336
AMPC	ZINC61712998_2328	O=C([O-])CCNC(=O)N1CC[C@H](O)C1	decoy	16426.2	16721.7	17093.4	18664.4	20185.6	-5.3	0.444	0.395	0.405	0.314	0.448	0.351
AMPC	ZINC15016123_10	COc1cc(Br)cc(/C=C2\S/C(=N\c3ccc(F)cc3)NC2=O)c1O	decoy	16185.0	16632.9	17043.1	18738.0	20827.9	-4.6	0.403	0.368	0.421	0.338	0.313	0.335
AMPC	ZINC35539829_1199	CCCSc1nnc(N/N=C/c2cc([N+](=O)[O-])ccc2O)[nH]1	decoy	15325.0	15791.8	16320.9	18756.1	20571.7	-5.9	0.454	0.469	0.434	0.457	0.431	0.36
AMPC	ZINC62843559_1710	Cc1ccc([C@@H](C)NC(=O)N2CCC(C)(C(=O)[O-])CC2)s1	decoy	16025.0	16566.6	17215.2	18786.5	20125.7	-6.3	0.514	0.495	0.485	0.413	0.392	0.411
AMPC	ZINC70380899_344	C=C(CSc1nnnn1-c1ccc(O)cc1)C(=O)[O-]	decoy	15277.8	15903.0	16326.0	17840.9	20183.6	-4.4	0.388	0.413	0.362	0.535	0.432	0.389
AMPC	ZINC50290527_2525	C[C@@H]1C[C@@H](C)CN(C(=O)C2(C(=O)[O-])CCC2)C1	decoy	16598.8	17114.3	17822.3	19262.0	20859.7	-6.5	0.528	0.585	0.496	0.437	0.485	0.393
AMPC	ZINC70554612_1827	Cc1ccc(/C=C/C(=O)N[C@@H]2CCC[C@@H](C(=O)[O-])C2)cc1	decoy	16124.0	16571.2	17309.8	19558.9	21203.5	-5.3	0.424	0.457	0.424	0.325	0.422	0.326
AMPC	ZINC29835006_840	CN1C(=O)Cc2cc(S(=O)(=O)Nc3ccc4oc(=O)[nH]c4c3)ccc21	decoy	15745.3	16190.5	16942.8	18997.7	20850.2	-5.5	0.512	0.431	0.637	0.446	0.332	0.356
AMPC	ZINC37689568_1074	CCc1nc(C)c(C(=O)[O-])c(S[C@@H]2CCC[C@H]2O)n1	decoy	15387.6	15817.6	16381.6	18668.2	20489.3	-7.5	0.671	0.681	0.706	0.703	0.694	0.521
AMPC	ZINC64359785_953	CCN(CC)c1ccc(/C=N/c2ccc(C)c([N-]S(C)(=O)=O)c2)c(O)c1	decoy	16699.6	17140.2	17510.0	19187.0	20608.7	-4.3	0.368	0.372	0.342	0.299	0.425	0.341
AMPC	ZINC52541970_730	CCC[C@@H]1CC(=O)CC(=O)N1Cc1ccc(-c2ccccc2-c2nnn[n-]2)cc1	decoy	16261.8	16502.6	17296.9	19138.9	20609.5	-5.1	0.464	0.436	0.413	0.331	0.488	0.351
AMPC	ZINC71474583_699	Cc1c([O-])n2ncc(-c3ccccc3Cl)c2[n-]c1=O	decoy	15836.2	16378.3	16562.8	17901.3	19672.8	-6.6	0.527	0.454	0.487	0.473	0.466	0.395
AMPC	ZINC18145522_1603	CSc1nc(=O)c2c([nH]1)NC(C)=C(C(=O)OC(C)C)[C@@H]2c1ccncc1	decoy	15248.6	15366.2	15617.8	18201.9	19761.8	-6.1	0.467	0.436	0.484	0.48	0.379	0.407
AMPC	ZINC02286530_1169	O=C([O-])CSc1nc(SCC(=O)[O-])c2c3c([nH]c2n1)CCCC3	decoy	15732.4	15828.3	16265.1	18407.5	20459.0	-5.6	0.431	0.395	0.561	0.441	0.482	0.339
AMPC	ZINC37657769_2046	CC(C)S(=O)(=O)Nc1cccc(C#CCO)c1	decoy	16654.9	16872.1	17476.3	19208.6	20851.7	-5.5	0.512	0.431	0.421	0.299	0.503	0.356
AMPC	ZINC62317829_843	COc1ccc(Cc2c(C(=O)[O-])nnn2C(C)(C)C(=O)[O-])cc1	decoy	16175.6	16793.1	17112.0	18975.9	21008.6	-5.5	0.431	0.567	0.398	0.361	0.364	0.356
AMPC	ZINC72032338_1579	COc1ccc(S(=O)(=O)[N-]C(=O)/C=C/c2ccc(F)cc2)cc1C	decoy	16712.6	17166.0	17616.7	19554.9	21164.2	-5.9	0.464	0.549	0.434	0.339	0.421	0.361
AMPC	ZINC43700653_319	O=C([O-])[C@H]1CN(C(=O)c2ccc(Cl)cc2O)CCO1	decoy	16373.7	16678.6	17038.1	18906.9	20242.6	-5.5	0.394	0.457	0.404	0.341	0.384	0.349
AMPC	ZINC70479885_1372	C[C@@](Nc1cccc(Br)c1)(C(=O)[O-])c1cnccn1	decoy	15964.0	16346.8	16763.0	18781.2	20520.2	-4.5	0.409	0.414	0.447	0.401	0.449	0.325
AMPC	ZINC61825694_1094	CC(C)(CC(=O)[O-])C[C@H](O)c1ccc2c(c1)OCCO2	decoy	16564.1	16984.8	17468.0	18987.7	20247.1	-6.4	0.499	0.511	0.651	0.397	0.483	0.427
AMPC	ZINC20395852_2453	CC(=O)Nc1nnc(S[C@@H](C)C(=O)[O-])s1	decoy	15868.9	16335.4	16808.5	18828.8	20225.0	-5.2	0.439	0.402	0.405	0.426	0.468	0.372
AMPC	ZINC71731987_2240	O=C([O-])CCN(CCC(=O)[O-])C(=O)Cc1ccc(F)cc1	decoy	14012.7	14881.7	15341.7	17840.5	19920.4	-4.9	0.476	0.4	0.388	0.917	0.484	0.323
AMPC	ZINC57256244_83	CCOC(=O)[C@H]1C(=O)[N-]c2nc3ccccc3n2[C@H]1c1ccccc1	decoy	14738.0	14967.4	15450.2	17475.7	19675.2	-5.4	0.404	0.457	0.379	0.703	0.371	0.396
AMPC	ZINC04863518_1686	O=C(CSc1nccc(=O)[n-]1)NCc1ccccc1Cl	decoy	15267.2	15889.9	16470.7	19147.9	20494.6	-6	0.468	0.39	0.628	0.452	0.458	0.395
AMPC	ZINC68427313_1571	C[C@@H](CC(=O)N1CCC(c2n[nH]c(=S)n2C)CC1)C1CCCCC1	decoy	15634.7	16016.0	16600.7	18689.4	20277.3	-4.1	0.394	0.346	0.468	0.441	0.517	0.32
AMPC	ZINC13865130_531	C=CCN1C(=O)[N-]C(=O)/C(=C(/C)NNC(=S)Nc2ccccc2)C1=O	decoy	15489.3	16203.9	16827.1	18486.0	20051.6	-3.5	0.294	0.354	0.324	0.433	0.295	0.291
AMPC	ZINC25540680_1562	CSc1nc(C)c(CCC(=O)N2CCC[C@H]2c2ccc(F)cc2)c(=O)[nH]1	decoy	15885.4	16170.1	16805.0	19015.0	20466.1	-5.4	0.404	0.449	0.373	0.365	0.467	0.31
AMPC	ZINC71722118_2236	C[C@H](CN(CCCC(=O)[O-])c1cccc(C#N)c1)C(=O)[O-]	decoy	15795.7	16429.3	17031.0	19002.1	20831.7	-4.1	0.394	0.331	0.354	0.461	0.409	0.336
AMPC	ZINC05343109_112	CCSc1nnc(NC(=O)c2cc(-c3cc(Cl)ccc3O)[nH]n2)s1	decoy	15936.6	16398.4	16900.6	19091.9	20696.6	-6.1	0.475	0.573	0.474	0.429	0.446	0.404
AMPC	ZINC58037792_1042	O=C([O-])Cc1cc(=O)nc(CCOc2ccccc2Cl)[nH]1	decoy	16594.2	17191.1	17674.6	19367.5	20609.0	-6	0.476	0.372	0.442	0.361	0.431	0.364
AMPC	ZINC69899369_2133	CC(C)[C@@H](C(=O)[O-])[C@]1(O)CCO[C@H](C)C1	decoy	16282.8	16611.4	17244.7	18466.2	20380.4	-5.4	0.481	0.479	0.418	0.371	0.487	0.355
AMPC	ZINC05638545_653	CC(=N/NC(N)=S)/C(=N/O)C(=O)Nc1ccccc1	decoy	16196.0	16289.0	16503.4	18278.9	20044.2	-4.1	0.434	0.379	0.396	0.367	0.292	0.32
AMPC	ZINC39886267_1030	O=C1NC(=N\c2ccc(C(=O)[O-])cc2)/C(=C/c2ccco2)S1	decoy	16514.1	16737.7	17166.6	18639.1	20221.2	-5.7	0.466	0.422	0.398	0.358	0.429	0.416
AMPC	ZINC36198604_2348	Cc1cc(CN(C)C(=O)/C=C/C(=O)[O-])no1	decoy	15040.3	15695.4	16389.8	18338.4	20118.6	-4.7	0.41	0.423	0.362	0.588	0.477	0.31
AMPC	ZINC50271397_2729	O=c1[n-][nH]c(=O)c2c(NCC3CCCC3)cccc12	decoy	15008.4	15428.5	15809.4	17931.5	19701.5	-5.9	0.454	0.458	0.718	0.492	0.475	0.366
AMPC	ZINC16995921_1538	CCSC1=C(C#N)[C@@H](c2ccc(Cl)cc2)[C@@H](C(=O)OC)C(=O)[N-]1	decoy	16444.4	16569.6	17240.3	18554.5	19971.4	-5.6	0.47	0.457	0.398	0.331	0.413	0.356
AMPC	ZINC62323613_2377	O=C([O-])[C@@]1(CN2CCn3cc[nH+]c3C2)CCOC1	decoy	16642.7	17004.1	17442.4	19100.7	20845.4	-5.2	0.45	0.564	0.405	0.31	0.484	0.351
AMPC	ZINC49903688_226	COc1cc(C)c(C)cc1-c1[nH]c(=O)c(C#N)cc1C(=O)[O-]	decoy	14432.5	14763.5	15390.0	18257.7	20188.1	-6.8	0.549	0.559	0.721	0.841	0.591	0.417
AMPC	ZINC19842982_373	Cc1ccsc1/C=C1/C(=O)[N-]C(=N)N1C	decoy	16422.3	16849.7	17375.8	19281.8	21202.3	-6.7	0.544	0.548	0.668	0.44	0.474	0.401
AMPC	ZINC49474241_2671	O=c1nc(-c2ccncc2)[n-]c(=O)[nH]1	decoy	15720.7	16139.8	16872.8	17855.5	19711.1	-6	0.468	0.453	0.566	0.444	0.446	0.36
AMPC	ZINC03569159_761	Cc1sc2nc(SCC(=O)c3ccc(O)cc3O)n(C)c(=O)c2c1C	decoy	15538.5	15865.0	16165.6	17537.2	20024.3	-6.2	0.455	0.428	0.473	0.463	0.45	0.374
AMPC	ZINC49448742_1084	CCCN(CC(=O)NC)C(=O)c1c(O)cc(F)cc1F	decoy	15162.1	15335.8	16137.5	18330.9	20042.1	-5.9	0.464	0.555	0.47	0.565	0.431	0.361
AMPC	ZINC00235891_1788	Oc1ccccc1/N=C/c1ccc2cccc(O)c2n1	decoy	15731.6	16131.9	16565.5	18678.2	20011.3	-5.5	0.447	0.377	0.577	0.412	0.421	0.348
AMPC	ZINC44926579_1339	C[C@H](N[C@H](C)c1ccc(Br)s1)c1nnn[n-]1	decoy	16359.3	16606.0	17278.8	18727.6	20499.3	-4	0.397	0.402	0.399	0.355	0.272	0.397
AMPC	ZINC41606833_165	COc1ccccc1NC(=O)[C@@H](C)Sc1nc2c(c(=O)[n-]1)CSC2	decoy	15874.2	16311.4	16293.4	18191.3	19882.9	-5.6	0.503	0.385	0.398	0.372	0.477	0.387
AMPC	ZINC71474977_601	Cc1nn2c([O-])c(C)c(=O)[n-]c2c1-c1ccc2ccccc2c1	decoy	16105.0	16595.5	16953.3	18244.6	19878.6	-5.2	0.518	0.457	0.405	0.363	0.496	0.351
AMPC	ZINC21303651_614	O=[N+]([O-])c1cc(Br)c([O-])cc1O	decoy	15958.5	16484.2	16778.2	18335.1	20230.6	-4.8	0.469	0.408	0.525	0.356	0.353	0.379
AMPC	ZINC36275513_668	Cc1c(C(=O)[O-])sc2nc([C@H](C)Cl)[nH]c(=O)c12	decoy	15986.4	16360.7	16774.6	18349.7	20164.3	-5.3	0.439	0.423	0.527	0.363	0.366	0.327
AMPC	ZINC37368377_313	O=C([O-])CSc1nc(-c2cc(F)ccc2F)n[nH]1	decoy	15085.8	15424.2	16163.1	18580.3	20153.9	-5.2	0.445	0.457	0.589	0.544	0.357	0.344
AMPC	ZINC21158386_1229	COc1cc(-c2nc([S-])c3c(n2)Oc2c(cccc2OC)C3)cc(OC)c1O	decoy	17062.7	17296.9	17709.8	19071.8	20484.8	-4.8	0.469	0.402	0.397	0.327	0.484	0.396
AMPC	ZINC43428719_1392	CC(C)(C)[C@@H](NC(=O)N1CCO[C@H]2CCCC[C@@H]21)C(=O)[O-]	decoy	15596.4	15844.7	15805.3	18289.5	19954.2	-5.6	0.372	0.449	0.398	0.417	0.482	0.37
AMPC	ZINC28284629_515	Nn1c(Sc2n[nH]c(=O)[n-]c2=O)nnc1-c1ccccc1	decoy	16790.5	17234.2	17808.7	19783.6	21102.8	-5	0.464	0.457	0.557	0.377	0.355	0.351
AMPC	ZINC39975902_1643	CN1C(SCc2nc3ccccc3c(=O)[nH]2)=NN[C@H]1c1cccnc1	decoy	15262.7	15524.7	15704.6	18162.8	19849.2	-5	0.461	0.388	0.395	0.62	0.432	0.351
AMPC	ZINC70617727_2394	CC[C@@H](C)C(=O)N1CCC[C@@]1(C)C(=O)[O-]	decoy	15924.8	16425.3	17090.9	18771.9	20278.6	-6.4	0.499	0.538	0.496	0.465	0.488	0.412
AMPC	ZINC42466780_2360	CN(C[C@H]1CCCO1)C(=O)N1CCC[C@@H]1C(=O)[O-]	decoy	15828.9	16343.7	16950.8	18964.8	20402.2	-6.5	0.514	0.585	0.496	0.427	0.536	0.402
AMPC	ZINC70801340_2896	C[NH2+]Cc1nc2ccncc2[n-]1	decoy	15353.2	15671.5	16044.0	18182.7	19769.6	-6.5	0.528	0.5	0.487	0.597	0.533	0.393
AMPC	ZINC66323443_2742	Nc1nc(Cl)c2[nH]c(Br)cc2n1	decoy	15654.0	16139.3	16881.3	18816.9	20156.8	-4.6	0.415	0.388	0.489	0.428	0.421	0.389
AMPC	ZINC71774087_398	C[C@@]1(C(=O)[O-])CCCC=C1CC(=O)[O-]	decoy	16066.2	16412.5	17100.1	18962.7	20360.7	-6.5	0.527	0.523	0.503	0.431	0.578	0.393
AMPC	ZINC03087823_679	CC1(C)CC(=O)C(C(C2=C([O-])CC(C)(C)CC2=O)c2cccc(Cl)c2Cl)=C([O-])C1	decoy	15616.1	16147.2	16574.1	18488.8	20023.0	-4.8	0.382	0.416	0.357	0.443	0.471	0.302
AMPC	ZINC37794485_2047	CC[C@@H]1CCCC[C@H]1NC(=O)/C=C/C(=O)[O-]	decoy	16167.0	16736.4	17218.5	18995.4	20459.1	-5.7	0.435	0.384	0.406	0.365	0.51	0.399
AMPC	ZINC61121364_1092	CC[C@H](C)N(CC(=O)[O-])C(=O)Nc1cc(F)cc(F)c1F	decoy	15987.4	16630.8	16892.7	18811.2	19886.5	-4.7	0.41	0.389	0.473	0.348	0.425	0.32
AMPC	ZINC37342112_2171	Cc1ccc2nc(/C(C#N)=C/c3cc(O)ccc3[N+](=O)[O-])[nH]c2c1	decoy	16048.5	16531.8	17275.8	19056.6	20921.5	-5.1	0.467	0.423	0.543	0.387	0.43	0.351
AMPC	ZINC71474371_292	N#Cc1cnn2c([O-])c(Cc3ccccc3Cl)c(=O)[n-]c12	decoy	15793.5	16180.2	16697.9	18586.5	20227.4	-7.2	0.613	0.65	0.64	0.53	0.566	0.416
AMPC	ZINC36633799_822	O=C([O-])[C@@H]1Sc2[nH]c(=O)sc2C=C1c1ccc([N+](=O)[O-])cc1	decoy	16344.5	16487.5	16814.3	18602.8	19991.3	-5.2	0.439	0.457	0.413	0.35	0.35	0.351
AMPC	ZINC37191919_460	Nc1ccc(SCc2cc(=O)c(O)co2)cn1	decoy	16356.7	16567.6	16839.6	18444.1	20240.6	-4.8	0.382	0.432	0.397	0.374	0.331	0.36
AMPC	ZINC06519447_2295	CCc1n[nH]c(SCC(N)=O)n1	decoy	16119.3	16408.9	16571.9	18622.3	20462.7	-4.8	0.382	0.407	0.501	0.37	0.471	0.361
AMPC	ZINC19685055_352	N#Cc1cc2cc3c(cc2[nH]c1=O)CNCC3	decoy	16722.2	17080.6	17420.0	19377.8	20827.2	-4.8	0.458	0.411	0.554	0.276	0.49	0.368
AMPC	ZINC37862215_1097	COc1ccc(O)c(C(=O)N2CCCC[C@@H]2CCO)c1	decoy	17223.8	17653.0	18112.3	19529.9	21168.6	-4	0.396	0.334	0.396	0.28	0.512	0.336
AMPC	ZINC22147591_1066	N#Cc1ccccc1CS(=O)(=O)Nc1ccccc1O	decoy	16145.4	16602.9	17268.5	19415.9	20251.3	-5.9	0.507	0.398	0.558	0.369	0.512	0.381
AMPC	ZINC67997163_2688	CON(C)C(=O)C[C@H]1NC(=O)NC1=O	decoy	16048.1	16246.6	16865.7	18463.1	20075.7	-5.5	0.447	0.449	0.384	0.397	0.496	0.363
AMPC	ZINC01276318_631	Oc1ccccc1/C=N/n1c(-c2cccc(Cl)c2)n[nH]c1=S	decoy	16672.9	17133.4	17757.9	19321.9	20977.0	-4	0.34	0.324	0.287	0.236	0.293	0.341
AMPC	ZINC06233010_256	Cc1cc([O-])c([C@H](C[N+](=O)[O-])c2ccc(F)cc2)c(=O)o1	decoy	15256.6	15802.8	16278.5	18563.8	20512.0	-5.2	0.439	0.475	0.405	0.544	0.422	0.351
AMPC	ZINC04247798_1440	COc1ccc(C(c2oc(CO)cc(=O)c2O)c2oc(CO)cc(=O)c2O)cc1	decoy	17090.4	17477.7	17915.3	19601.9	21222.3	-6.6	0.532	0.518	0.734	0.402	0.488	0.464
AMPC	ZINC16905247_252	C[C@H](Oc1cccc(/C=C2/SC(=S)[N-]C2=O)c1)C(=O)[O-]	decoy	15777.6	16461.3	16925.3	18711.6	19900.8	-4.7	0.445	0.392	0.384	0.41	0.456	0.337
AMPC	ZINC71805141_401	O=C(Nc1ncccc1[O-])c1ccccn1	decoy	15857.6	16401.5	17053.1	19198.4	20493.7	-4.7	0.419	0.373	0.473	0.358	0.467	0.312
AMPC	ZINC19771144_612	CCCCc1c([O-])n(-c2ccccc2)c(=S)[n-]c1=O	decoy	15382.8	15423.3	16195.7	18004.4	20111.4	-6.4	0.517	0.511	0.49	0.499	0.531	0.386
AMPC	ZINC58303475_686	Cc1ccccc1N/C([O-])=C(\C#N)C(=O)/C=C/c1ccccc1	decoy	16882.6	17185.0	17596.2	19342.2	20867.1	-3.8	0.354	0.381	0.307	0.281	0.417	0.336
AMPC	ZINC69620905_1158	C[C@H](Oc1cccc(/C=C(/C#N)C(=O)Nc2ccccc2F)c1)C(=O)[O-]	decoy	15961.8	16273.3	16658.4	18627.8	20458.3	-5.7	0.435	0.429	0.56	0.365	0.433	0.37
AMPC	ZINC63865049_1458	CC(C)c1nc(C#N)c(NNC(=O)c2ccc3c([O-])[nH]c(=S)nc3c2)o1	decoy	16218.4	16585.4	17060.0	19448.2	20775.6	-4.8	0.445	0.402	0.385	0.311	0.432	0.346
AMPC	ZINC13548668_1166	O=C1[N-]C(=O)N(c2ccc(F)cc2)C(=O)/C1=C/c1cc(Cl)c([O-])c(Cl)c1	decoy	16304.2	16834.4	17495.1	19383.9	20904.8	-4.6	0.428	0.398	0.398	0.318	0.464	0.329
AMPC	ZINC61413588_1605	COC(=O)c1c(S[C@H](C)c2nc3ccccc3c(=O)[nH]2)nc(=O)[nH]c1C	decoy	15110.8	15429.7	15876.1	17019.7	19080.1	-6.5	0.528	0.466	0.728	0.564	0.404	0.441
AMPC	ZINC21465317_1533	C[C@H](Sc1nncs1)C(=O)Nc1nc(-c2ccc(F)c(F)c2)cs1	decoy	14771.9	15478.7	16147.5	18367.9	20301.8	-5.5	0.512	0.457	0.584	0.657	0.347	0.356
AMPC	ZINC06863423_2686	O=C(Nc1nc[nH]n1)c1cccnc1	decoy	16387.3	16639.5	16744.7	18458.7	20036.8	-5.6	0.372	0.391	0.398	0.322	0.337	0.356
AMPC	ZINC67051175_1101	Cn1c(CCNC(=O)[C@H]2CCc3ccccc32)n[nH]c1=S	decoy	16157.5	16532.4	17023.1	18476.4	20343.3	-4.8	0.508	0.491	0.525	0.352	0.43	0.364
AMPC	ZINC71470112_2189	O=C([O-])Cc1cc(=O)n2nc(C3CCCCC3)cc2[nH]1	decoy	16695.2	17125.2	17563.1	19222.5	20271.8	-5.9	0.464	0.465	0.424	0.319	0.475	0.369
AMPC	ZINC66254636_850	Cc1cnn(CC2CC2)c1NS(=O)(=O)c1ccc2[nH]c(=O)oc2c1	decoy	14573.8	14696.4	14945.9	17831.8	20095.0	-5.1	0.467	0.402	0.543	0.755	0.357	0.351
AMPC	ZINC55607333_1828	Cc1cccc(/C=C/C([O-])=C(\C#N)C(=O)NC(C)C)c1	decoy	15700.0	16089.6	16797.1	18848.7	20468.1	-5.6	0.49	0.371	0.398	0.394	0.459	0.37
AMPC	ZINC06603184_773	O=C1Nc2ccc(Br)cc2/C1=N\[N-]S(=O)(=O)c1ccccc1	decoy	16658.7	16908.7	17486.1	18950.1	21047.2	-4.8	0.382	0.374	0.483	0.324	0.416	0.293
AMPC	ZINC71574584_2085	O=C([O-])Cc1cc(F)ccc1NC[C@H]1CCCO1	decoy	15668.8	16361.1	16393.4	18865.9	20867.8	-5.5	0.447	0.479	0.584	0.387	0.391	0.348
AMPC	ZINC54153153_732	Cc1ccc([N-]C2=NC(=O)/C(=C\c3ccc(OCC(=O)[O-])cc3)S2)c(C)c1	decoy	16054.3	16501.9	16982.8	18329.2	20241.1	-5.2	0.45	0.423	0.419	0.357	0.488	0.326
AMPC	ZINC52845824_1549	C#CCN(Cc1nc2c(oc3ccccc32)c(=O)[nH]1)[C@@H]1CCc2ccccc21	decoy	16506.7	16762.2	17268.3	18905.6	20568.2	-4.8	0.445	0.404	0.525	0.337	0.49	0.351
AMPC	ZINC71375976_1674	O=C1C[C@@H](c2ccco2)Cc2[nH]c(=O)c(C(=O)NCc3ccco3)cc21	decoy	16105.6	16466.6	16874.6	18974.2	20291.2	-6.1	0.467	0.401	0.457	0.421	0.461	0.405
AMPC	ZINC62619276_585	Cc1c(C(=O)[O-])[nH]c2c(F)cc(F)cc2c1=O	decoy	16237.6	16401.1	16782.8	18399.2	20228.1	-6	0.488	0.479	0.637	0.381	0.394	0.366
AMPC	ZINC21215012_2754	Cn1cc(C(=O)Nc2nncs2)cn1	decoy	16376.9	16578.1	16640.1	18656.1	20331.2	-5	0.461	0.457	0.589	0.361	0.35	0.323
AMPC	ZINC25502726_214	Cc1nc(SCc2ccc(F)cc2)[n-]c(=O)c1[C@@H](C)C(=O)[O-]	decoy	15132.0	15814.6	16345.8	18187.7	19720.9	-5.8	0.481	0.392	0.424	0.483	0.448	0.382
AMPC	ZINC36885735_2759	O=C([O-])CN(CC1CC1)c1cnccn1	decoy	15808.0	16284.3	16836.2	18399.7	20279.3	-4.5	0.406	0.443	0.354	0.497	0.449	0.361
AMPC	ZINC71474717_799	O=c1[n-]c2c(COc3ccccc3)cnn2c([O-])c1-c1ccccc1	decoy	15453.7	15782.1	15907.2	18049.4	20044.6	-6.8	0.549	0.554	0.55	0.474	0.598	0.457
AMPC	ZINC40579450_2355	CC[C@H]1CN(C(=O)N2CCCC[C@H]2C(=O)[O-])CCO1	decoy	14046.0	14559.0	15584.1	17698.3	19533.4	-6.8	0.549	0.565	0.551	0.933	0.596	0.457
AMPC	ZINC67988251_1722	CCOc1ccc(NC(=O)[C@@H]2CC=CC[C@@H]2C(=O)[O-])cc1C	decoy	15406.3	15737.2	16472.9	18467.1	20245.8	-5.3	0.483	0.371	0.527	0.468	0.462	0.332
AMPC	ZINC65559599_1515	CS(=O)(=O)[N-]c1ccccc1CNC(=O)C(=O)Nc1cccc(F)c1F	decoy	15330.0	15676.8	15989.4	18314.2	19831.5	-5.4	0.516	0.382	0.556	0.467	0.416	0.37
AMPC	ZINC64682025_897	C[C@H](OCC1CC1)/C([O-])=C(\C#N)C(=O)Nc1ccc2c(c1)OCCO2	decoy	15524.9	15735.7	16279.5	17810.3	20300.3	-4.5	0.406	0.382	0.368	0.518	0.449	0.335
AMPC	ZINC29004429_516	CC(C)(CC(=O)[O-])CC(=O)Nc1cc([N+](=O)[O-])ccc1O	decoy	16054.0	16398.8	16774.4	18426.2	20057.3	-5.2	0.518	0.457	0.533	0.365	0.433	0.388
AMPC	ZINC66876223_1565	C[C@@H](OC(=O)c1cc2c([nH]c1=O)CCCC2=O)c1cc(F)ccc1F	decoy	15576.8	15915.7	16253.0	18251.2	19832.6	-6.6	0.532	0.54	0.658	0.511	0.449	0.431
AMPC	ZINC62716729_436	C1CCc2nc(Cc3nnn[n-]3)sc2CC1	decoy	15924.0	16422.2	16861.6	18682.2	20788.8	-4	0.327	0.357	0.318	0.442	0.345	0.407
AMPC	ZINC16991417_2738	Cc1ccccc1[C@@H]1CC(=O)C2=CNC([NH-])=NN=C2C1	decoy	15781.9	16105.5	16442.9	18805.5	20070.2	-4.8	0.508	0.409	0.426	0.449	0.477	0.364
AMPC	ZINC20218304_2806	C[C@H]1CCCC[C@@H]1NC(=O)NC(=O)/C=C/C(=O)[O-]	decoy	15966.8	16387.4	16776.7	18722.4	20148.8	-3.2	0.335	0.281	0.267	0.336	0.254	0.397
AMPC	ZINC68702469_1874	CCc1cc(=O)[nH]c(-c2ccc(N[C@@H](C)c3nccs3)nc2)n1	decoy	16200.4	16576.5	16853.0	18567.6	20114.0	-5.8	0.464	0.393	0.453	0.425	0.487	0.364
AMPC	ZINC61515458_434	CCOc1nc(Cl)[n-]c(=O)n1	decoy	16576.4	16955.9	17639.2	19389.2	21090.7	-5	0.468	0.457	0.388	0.247	0.484	0.379
AMPC	ZINC38975969_1837	Cc1ccc(/C=N/N2C([S-])=NN[C@H]2[C@H]2N=NC3=C2CCC3)cc1	decoy	15837.6	16307.7	16796.2	18878.9	20726.6	-4.5	0.409	0.384	0.438	0.387	0.403	0.32
AMPC	ZINC11890672_2346	O=C([O-])[C@@H]1CCCN1C(=O)[C@@H]1CCCO1	decoy	15928.9	16329.0	16919.2	18487.4	20287.9	-6.5	0.514	0.509	0.5	0.439	0.473	0.428
AMPC	ZINC57989863_774	COc1cc(C[C@@H](C(=O)[O-])c2ccc(F)cc2)cc(Cl)c1O	decoy	16151.1	16462.0	17000.4	18855.9	20392.4	-5.6	0.503	0.479	0.621	0.366	0.439	0.37
AMPC	ZINC65046862_1147	COCc1nc(/C([O-])=C(\C#N)C(=O)Nc2ccccc2Br)cs1	decoy	15594.0	15870.1	16420.4	18430.7	20163.7	-5.3	0.474	0.457	0.399	0.441	0.507	0.393
AMPC	ZINC57843700_1601	CC(C)(Sc1nc(-c2ccco2)c(C#N)c(=O)[n-]1)C(=O)[O-]	decoy	16051.2	16400.7	17045.5	18706.0	20382.4	-6.2	0.492	0.498	0.464	0.398	0.433	0.374
AMPC	ZINC37924848_2819	CN(CC1CC1)S(=O)(=O)c1ccc(O)c(N)c1	decoy	16457.5	16945.7	17409.1	19179.9	20669.6	-3.7	0.328	0.334	0.378	0.343	0.458	0.397
AMPC	ZINC33899322_2214	CCN1C(=O)/C(=C\c2cc(OC)c(O)c(OC)c2)C(=O)[N-]C1=S	decoy	16379.3	16932.3	17352.8	19090.8	20662.0	-6.4	0.499	0.585	0.651	0.406	0.47	0.424
AMPC	ZINC51036757_1596	O=C(CSc1ncnc2nc[nH]c12)c1cc(F)ccc1O	decoy	13501.6	14249.6	14933.8	17214.2	19478.6	-6.9	0.55	0.5	0.593	0.93	0.483	0.42
AMPC	ZINC62672708_682	Cc1[nH]c2c(F)c(F)c(F)cc2c(=O)c1CCC(=O)[O-]	decoy	15786.1	16161.2	16540.3	18485.6	20000.4	-6.8	0.557	0.562	0.718	0.473	0.519	0.309
AMPC	ZINC19481534_2347	O=C([O-])[C@H]1CSCN1C(=O)[C@@H]1CC=CCC1	decoy	15515.9	16084.5	16898.1	18195.0	19703.6	-5.1	0.464	0.403	0.417	0.493	0.393	0.379
AMPC	ZINC50222862_1405	O=C1CNC([N-]C(=O)c2ccc(OC(F)(F)F)cc2)=N1	decoy	15654.8	16005.8	16210.1	18470.8	19941.8	-5.7	0.417	0.379	0.411	0.449	0.429	0.37
AMPC	ZINC39252566_542	CSC1=NS[C@H](SCC(=O)[N-]c2nc(SC)n[nH]2)N1	decoy	14653.4	15048.6	16268.0	18226.4	19798.1	-6.4	0.499	0.433	0.49	0.709	0.396	0.427
AMPC	ZINC71474663_905	CCOC(=O)c1cnn2c([O-])c(CC(F)(F)F)c(=O)[n-]c12	decoy	15690.3	15971.9	16594.0	18664.7	19972.0	-4.6	0.428	0.429	0.362	0.416	0.464	0.389
AMPC	ZINC38690045_2200	CC1=C[C@@H]([C@H]2N=N[C@H](S)N2/N=C/c2ccccc2C(=O)[O-])N=N1	decoy	16240.3	16534.4	16683.6	18597.2	20040.2	-5.4	0.481	0.377	0.556	0.358	0.371	0.396
AMPC	ZINC17352422_1941	Cc1cc(=O)[nH]c(N/N=C2\CCCC[C@H]2C)n1	decoy	16082.0	16516.4	17003.4	18765.0	20464.1	-4.1	0.437	0.367	0.391	0.373	0.389	0.32
AMPC	ZINC18219999_941	Cc1nc2nc(NC(=O)C(c3ccccc3)c3ccccc3)nn2c([O-])c1C	decoy	15986.8	16337.3	16723.3	18272.8	20078.9	-3.9	0.409	0.42	0.297	0.401	0.24	0.336
AMPC	ZINC01251591_1587	COc1cccc(/C=N/n2c(C3CCCCC3)n[nH]c2=S)c1O	decoy	16771.0	17256.7	17659.2	19312.2	20860.5	-4.3	0.395	0.354	0.374	0.23	0.398	0.346
AMPC	ZINC45655737_2680	CC(C)[N@@H+]1CC[C@H](N[C@@H](C)c2nnn[n-]2)C1	decoy	15963.8	16122.6	16542.7	18583.3	20210.8	-3.6	0.378	0.317	0.327	0.402	0.403	0.325
AMPC	ZINC71676160_2191	Cc1cc(C)c(-c2csc(-n3nc(C(=O)[O-])[nH]c3=O)n2)c(C)c1	decoy	16306.9	16634.6	17276.6	19161.5	20274.6	-7.1	0.613	0.517	0.713	0.422	0.517	0.472
AMPC	ZINC36974332_2250	N#CCSCC(=O)N1CCC[C@@H]1C(=O)[O-]	decoy	16014.8	16502.1	16436.0	18148.8	19977.2	-5.2	0.445	0.396	0.419	0.373	0.43	0.344
AMPC	ZINC39793868_1129	O=C(COc1ccc(/C=C2\SC(=S)[N-]C2=O)cc1)Nc1nccs1	decoy	16613.3	17091.7	17506.5	19100.3	20224.6	-5.8	0.419	0.427	0.425	0.336	0.361	0.37
AMPC	ZINC71722172_2237	C[C@H](CN(CCCC(=O)[O-])c1cccnc1Cl)C(=O)[O-]	decoy	15544.5	15890.3	16483.3	18310.6	20231.7	-6.4	0.475	0.612	0.464	0.482	0.505	0.371
AMPC	ZINC19702731_2804	Cc1nnc2sc(-c3ccc(N)cc3O)nn12	decoy	16599.8	17002.9	17340.9	19185.8	20834.0	-4.8	0.469	0.425	0.408	0.267	0.342	0.372
AMPC	ZINC45465453_479	Cc1cc(C)c(OC[C@](C)([NH3+])C(=O)[O-])c(C)c1	decoy	16078.7	16481.1	16899.6	18606.6	20103.5	-3.5	0.294	0.287	0.326	0.376	0.33	0.405
AMPC	ZINC20372868_775	C[C@H](Sc1nc(=O)c2c(-c3cccs3)csc2[nH]1)C(=O)[O-]	decoy	16031.7	16198.7	16719.4	18691.1	20587.5	-5.4	0.396	0.395	0.374	0.361	0.318	0.327
AMPC	ZINC63647905_1859	O=C(CNc1ccccc1Cl)/N=c1\[nH]nc2ccccn12	decoy	13556.7	14009.7	14198.4	17358.6	19606.5	-5	0.461	0.388	0.529	0.913	0.43	0.351
AMPC	ZINC04732544_929	COc1ccc([N-]S(=O)(=O)c2ccc(/N=C/c3ccccc3O)cc2)nn1	decoy	14977.7	15579.2	15749.9	17850.0	19922.2	-5.1	0.456	0.396	0.419	0.535	0.438	0.351
AMPC	ZINC62343652_1766	COc1ccc([C@@H](Cl)C[N@H+](C)CC(=O)[O-])cc1	decoy	16294.7	16663.6	17339.2	18711.6	20423.0	-4.2	0.408	0.355	0.396	0.354	0.398	0.393
AMPC	ZINC43511073_2266	Cc1cc(C)n(CC(=O)N[C@]2(C(=O)[O-])CCSC2)n1	decoy	16835.3	17193.3	17647.1	19224.9	20533.8	-5.2	0.439	0.457	0.554	0.354	0.468	0.336
AMPC	ZINC65339029_2130	[O-]c1c[nH+]cc(-c2ccc(F)cc2O)c1	decoy	15400.7	15804.0	16035.6	18149.9	19770.9	-5.5	0.469	0.391	0.577	0.485	0.348	0.291
AMPC	ZINC71474785_1216	Cc1nn2c([O-])c(CCCOc3ccccc3)c(=O)[n-]c2c1C(=O)[O-]	decoy	16157.4	16409.5	16883.3	18574.0	20000.2	-6.4	0.517	0.504	0.495	0.422	0.516	0.386
AMPC	ZINC57307086_2583	CONC(=O)C1(NC(C)=O)CCCCC1	decoy	15236.9	15831.3	16391.2	18360.5	19999.9	-5.9	0.464	0.471	0.424	0.485	0.483	0.366
AMPC	ZINC41682853_2765	C[C@H]1CN(C(=O)N(C)CC(=O)[O-])CC(C)(C)O1	decoy	16733.6	17017.9	17317.7	18812.7	20568.9	-5.7	0.417	0.533	0.414	0.378	0.508	0.37
AMPC	ZINC47963451_2418	Cc1nc(NC(=O)C(=O)N[C@H](C)C(C)C)oc1C	decoy	15825.1	15913.2	16298.8	18378.0	20099.3	-4	0.327	0.379	0.389	0.43	0.406	0.397
AMPC	ZINC08020694_1027	O=c1cc(-c2ccco2)[nH]c2nn(-c3ccccc3)c(O)c12	decoy	16278.5	16531.7	16845.8	18610.7	20262.6	-4.8	0.458	0.384	0.525	0.338	0.357	0.357
AMPC	ZINC20245432_2452	O=C([O-])CS(=O)(=O)[NH+]=c1cccc2[n-]cccc1-2	decoy	16310.0	16623.5	17163.5	18774.7	20423.5	-5.2	0.485	0.457	0.405	0.342	0.485	0.351
AMPC	ZINC40579373_1445	O=C([O-])CC[C@H](NC(=O)Nc1cc(Br)ccc1F)C(=O)[O-]	decoy	14950.2	15377.3	16473.8	18780.3	20314.6	-6.2	0.492	0.511	0.468	0.614	0.433	0.374
AMPC	ZINC71736987_2241	C[C@@H](C[N@H+](CCC(=O)[O-])Cc1ccccc1C#N)C(=O)[O-]	decoy	16093.5	16535.2	17052.9	19000.2	20567.5	-4	0.34	0.417	0.295	0.391	0.353	0.348
AMPC	ZINC62870295_489	CC(C)[C@H]([NH3+])C(=O)N1CCC[C@@](C)(C(=O)[O-])C1	decoy	17283.2	17706.5	18124.6	19761.8	21320.6	-3.9	0.354	0.349	0.335	0.363	0.378	0.407
AMPC	ZINC68122689_193	Cc1ccc(-c2nnc([S-])n2CC(=O)Nc2cccnc2Cl)cc1	decoy	15389.7	15852.3	16377.4	18476.0	20590.5	-4	0.326	0.365	0.287	0.464	0.239	0.32
AMPC	ZINC70522942_1109	N#Cc1cccc(/C=C/C(=O)N[C@@H]2CCC[C@@H]2C(=O)[O-])c1	decoy	16001.6	16541.6	17089.2	18841.9	20589.2	-5.1	0.467	0.396	0.405	0.384	0.37	0.379
AMPC	ZINC19798169_558	O=S(=O)([O-])c1ccc([S-])c2ncccc12	decoy	16226.9	16480.0	17158.5	18740.2	20567.5	-5.6	0.455	0.533	0.392	0.364	0.485	0.364
AMPC	ZINC18119613_530	CCOC(=O)Cc1cc([O-])nc(/N=C(\N)Nc2ccc(C)c(C)c2)n1	decoy	15781.7	16027.8	16640.9	18933.3	20626.0	-2.3	0.349	0.218	0.289	0.396	0.12	0.397
AMPC	ZINC34926350_2758	CC(=O)N1CCN(C(=O)[C@@H]2[C@H](C(=O)[O-])C2(C)C)CC1	decoy	15864.8	16311.7	16993.4	19303.2	20645.0	-6.1	0.467	0.395	0.474	0.443	0.461	0.374
AMPC	ZINC46091078_1105	CC(C)[C@](C)(C#N)NC(=O)[C@H](C)[N@H+]1CC[C@H](CO)CC1	decoy	16610.6	17157.3	17490.7	19245.3	20656.3	-4.1	0.443	0.331	0.309	0.293	0.389	0.32
AMPC	ZINC08117106_1879	Cc1ccc(-c2n[nH]c(NC(=O)c3cccc(C#N)c3)n2)cc1	decoy	16335.9	16679.1	17116.8	18907.7	20637.9	-5.8	0.419	0.539	0.398	0.38	0.476	0.364
AMPC	ZINC37690919_1075	CCc1nc(C)c(C(=O)[O-])c(S[C@H]2CCCC[C@@H]2O)n1	decoy	15592.4	15814.1	16614.2	18569.7	19559.2	-4.7	0.41	0.406	0.362	0.425	0.471	0.335
AMPC	ZINC40581496_2256	O=C([O-])[C@@H]1CSCN1C(=O)N1CCS(=O)(=O)CC1	decoy	15768.8	16082.0	16332.7	18627.3	20154.8	-6.4	0.463	0.498	0.474	0.431	0.44	0.371
AMPC	ZINC65341679_239	CS(=O)(=O)[N-]c1cccc(-c2ccc(C#N)c(O)c2)c1	decoy	16242.5	16792.7	17321.9	19168.6	20887.6	-4.4	0.361	0.353	0.338	0.342	0.342	0.335
AMPC	ZINC44929021_1398	CSc1ccc(Cl)c(C(=O)NCc2nnn[n-]2)c1	decoy	16211.0	16542.1	17031.9	18612.6	20455.5	-5.4	0.404	0.457	0.576	0.346	0.344	0.399
AMPC	ZINC70713125_2076	Cc1cc(OC[C@@](C)(O)C(=O)[O-])ccc1Cl	decoy	16294.7	16660.0	17004.2	18817.8	20775.8	-5	0.461	0.475	0.589	0.346	0.477	0.321
AMPC	ZINC71310089_397	CN(C(=O)c1ccc(O)c(Cl)c1)[C@H]1CC[NH2+]C1	decoy	16818.3	17179.6	17749.7	19561.3	20998.0	-4.1	0.443	0.34	0.396	0.296	0.409	0.322
AMPC	ZINC19437038_2803	C=C(C)CNC(=O)N[C@]1(C(=O)[O-])CCCC[C@@H]1C	decoy	15615.3	16070.6	16350.9	18090.5	19561.1	-4.5	0.409	0.39	0.358	0.422	0.459	0.399
AMPC	ZINC49045296_74	C[C@H](C(=O)[O-])S(=O)(=O)/[NH+]=c1\cccc2[n-]cccc1-2	decoy	16776.0	17290.2	17482.1	19059.2	20741.3	-4.1	0.437	0.434	0.396	0.3	0.216	0.343
AMPC	ZINC69182133_2032	C[C@@H]1CN(c2nc(C3CC3)c(C(=O)[O-])s2)CC(C)(C)O1	decoy	16891.2	17185.5	17455.3	19379.8	20829.0	-4.1	0.394	0.402	0.354	0.271	0.517	0.341
AMPC	ZINC62923848_440	COC(=O)N1CC[C@@](C)(C(=O)[O-])C1	decoy	15630.1	15974.8	16629.6	18632.2	20575.4	-5.3	0.444	0.458	0.419	0.53	0.448	0.332
AMPC	ZINC62825057_1047	C#CC(=O)Nc1c(Br)cc(Br)cc1C(=O)[O-]	decoy	16587.3	16916.4	17550.3	19497.2	21145.1	-5.1	0.467	0.479	0.589	0.319	0.352	0.321
AMPC	ZINC29352785_1180	CCCc1nnc([S-])n1CC(=O)Nc1nc(-c2ccc[nH]2)cs1	decoy	15462.7	15805.9	16455.3	18771.9	20483.2	-5.3	0.474	0.457	0.413	0.44	0.371	0.363
AMPC	ZINC19791580_503	O=C(CSc1n[nH]c(=O)[n-]c1=O)N/N=C/c1ccc(C(=O)[O-])cc1	decoy	16234.9	16693.4	17141.6	19174.1	20975.6	-5.5	0.394	0.457	0.387	0.321	0.474	0.364
AMPC	ZINC15009406_213	COc1cccc(/C=C2\SC([N-]c3ccccc3)=NC2=O)c1O	decoy	15714.9	15978.3	16242.9	18190.5	19856.5	-6.4	0.475	0.457	0.468	0.427	0.423	0.394
AMPC	ZINC67517949_1569	CSc1nc(C)c(CCC(=O)N2CCC[C@H]3C[C@@H](C)CC[C@H]32)c(=O)[nH]1	decoy	15513.2	16118.1	16718.1	18987.8	20248.8	-4.5	0.409	0.384	0.378	0.423	0.449	0.32
AMPC	ZINC48505853_1081	CCCCS(=O)(=O)[N-]C(=O)c1cc(Br)c[nH]1	decoy	15969.3	16285.4	16898.8	18848.6	20639.2	-5.8	0.437	0.474	0.56	0.381	0.484	0.364
AMPC	ZINC71474389_45	O=C([O-])c1cnn2c([O-])c(CCCOc3ccccc3)c(=O)[n-]c12	decoy	15637.6	15833.4	16428.2	18448.8	20053.5	-5.8	0.419	0.463	0.415	0.45	0.484	0.37
AMPC	ZINC71767520_1164	CC(=O)[C@H]1CC[C@@H]2[C@H]3CC[C@H](C(=O)[O-])[C@@](C)(CCC(=O)[O-])[C@@H]3CC[C@]12C	decoy	16040.9	16593.5	17080.5	18661.8	20377.7	-5.3	0.424	0.475	0.419	0.459	0.48	0.374
AMPC	ZINC15980332_863	Cc1ccc(O)c(C(=O)c2cnn(-c3nc(=O)cc(C)[nH]3)c2)c1	decoy	14887.8	15387.7	15477.8	17950.2	20099.6	-5.5	0.447	0.377	0.421	0.583	0.438	0.37
AMPC	ZINC04249958_1999	Cc1cc(=O)[n-]c2nnc(SCc3cccc(F)c3)n12	decoy	16517.9	16861.3	17261.8	19250.2	20756.7	-5.8	0.472	0.439	0.405	0.363	0.433	0.37
AMPC	ZINC08769510_2297	Cc1n[nH]c(NCCO)nc1=O	decoy	16078.3	16348.4	16747.2	18688.3	20373.1	-3.8	0.374	0.367	0.367	0.424	0.437	0.341
AMPC	ZINC40259009_2108	CC[C@@H](C)[C@H](O)c1ccc2[nH]c(=O)oc2c1	decoy	15484.5	15595.6	16080.8	18209.2	20322.0	-6.1	0.507	0.509	0.674	0.507	0.444	0.404
AMPC	ZINC63520984_951	CCOC(=O)c1c(C)sc(C2=C3C(=O)NC(=O)N=C3N=C2c2ccc(C)cc2)c1[O-]	decoy	16306.2	16520.0	17107.3	18782.3	20314.8	-5.5	0.512	0.457	0.391	0.361	0.427	0.356
AMPC	ZINC21573424_1583	Cc1ccc(-n2nnnc2SCC(=O)c2ccc(O)cc2O)cc1C	decoy	15346.2	16001.4	16194.5	18432.5	20272.0	-5.3	0.439	0.356	0.45	0.478	0.292	0.312
AMPC	ZINC64697587_848	Cc1n[nH]c(=O)c(C(=O)[N-]S(=O)(=O)c2ccc(Cl)cc2F)c1C	decoy	15622.1	15971.4	16689.9	18771.3	20402.1	-4.7	0.419	0.52	0.489	0.45	0.421	0.365
AMPC	ZINC26473590_1017	O=C([O-])CSc1nnc(COc2cccc(Br)c2)[nH]1	decoy	15814.1	16218.2	16972.2	18895.7	20426.8	-4.5	0.409	0.382	0.374	0.43	0.318	0.32
AMPC	ZINC05399469_2698	COC(=O)c1cc([O-])[nH]/c(=N\C#N)n1	decoy	14864.1	15386.9	16004.2	18097.6	20084.7	-6.1	0.467	0.484	0.48	0.663	0.485	0.222
AMPC	ZINC62266169_2178	CC(C)c1c(C(=O)[O-])nnn1-c1ccc(CC(=O)[O-])cc1	decoy	16420.5	16915.9	17305.6	19183.9	20668.8	-6.7	0.544	0.562	0.562	0.495	0.598	0.428
AMPC	ZINC72027179_1220	O=[N+]([O-])c1cc(S(=O)(=O)[N-]c2cccc3[nH]ncc23)ccc1O	decoy	16227.5	16822.4	17278.9	19158.3	20934.3	-4.9	0.452	0.407	0.529	0.3	0.355	0.367
AMPC	ZINC63828906_1861	COc1cc(CC(=O)Nc2ccc3nc[nH]c(=O)c3c2)ccc1C	decoy	16253.4	16576.9	17048.1	18999.7	20833.7	-5.7	0.417	0.474	0.398	0.338	0.485	0.37
AMPC	ZINC16275651_610	CC[C@]12C[C@@H]3C[C@](C(=O)[O-])(C1)C[C@@](C(=O)[O-])(C3)C2	decoy	16102.6	16549.6	16801.9	19024.3	20285.7	-6.4	0.514	0.585	0.496	0.42	0.521	0.41
AMPC	ZINC49049223_2206	C[C@@H](C(=O)[O-])S(=O)(=O)[N-]c1cc([N+](=O)[O-])c(F)cc1F	decoy	15979.5	16470.9	17094.0	18874.0	20676.0	-5.6	0.501	0.539	0.392	0.351	0.5	0.364
AMPC	ZINC15658883_543	Cc1ccc([C@H](c2c([O-])[nH]c(C)nc2=O)c2c([O-])nc(C)[nH]c2=O)cc1	decoy	16349.7	16710.0	17235.5	18844.3	20423.9	-7	0.552	0.642	0.775	0.463	0.629	0.376
AMPC	ZINC43587279_1393	O=C([O-])CC[C@H]1CCCN(C(=O)NC2CCOCC2)C1	decoy	15936.1	16211.0	16433.0	18196.3	19932.6	-5.3	0.483	0.457	0.413	0.427	0.453	0.363
AMPC	ZINC71474439_347	CC(C)c1c([O-])n2ncc(-c3ccccn3)c2[n-]c1=O	decoy	15578.3	15996.3	16757.8	18682.2	20202.5	-6.7	0.552	0.562	0.553	0.526	0.603	0.42
AMPC	ZINC41125469_2161	Cc1nnc(-n2nc(CC(C)C)cc2C(=O)[O-])[n-]c1=O	decoy	16108.3	16520.8	17109.2	18719.0	20259.2	-5.7	0.439	0.457	0.398	0.35	0.496	0.364
AMPC	ZINC47436205_2163	CSCC(=O)Nc1nc(C)c(-c2nnc([S-])n2C)s1	decoy	16174.0	16523.8	17169.8	18560.9	20092.1	-4.4	0.411	0.382	0.354	0.351	0.449	0.335
AMPC	ZINC67946110_142	O=[N+]([O-])c1cc(S(=O)(=O)[N-]c2cc(C(F)(F)F)ccc2F)ccc1O	decoy	14529.1	15180.9	15742.3	18380.2	20341.1	-4.8	0.382	0.421	0.479	0.695	0.433	0.31
AMPC	ZINC57719684_2215	O=C([O-])c1ccc([C@@H](CC(=O)N2CCCCCC2)C(=O)[O-])o1	decoy	15806.0	16243.3	16910.3	19113.5	20817.1	-6.7	0.555	0.64	0.55	0.522	0.608	0.46
AMPC	ZINC13147144_779	CCSc1nc2c(c(=O)[nH]1)[C@H](c1cccs1)/C(=C(\[O-])OC)C(C)=N2	decoy	16098.5	16458.5	17030.7	18574.3	20244.1	-5.1	0.467	0.501	0.519	0.35	0.438	0.323
AMPC	ZINC62183479_1765	O=C([O-])c1oc2ccc(F)cc2c1CN1CCOCC1	decoy	15279.8	15884.8	16280.1	18509.4	19824.5	-5.1	0.464	0.457	0.405	0.5	0.43	0.323
AMPC	ZINC44804355_2162	O=C([O-])[C@@H]1[C@H](C(=O)[O-])CC=C[C@H]1c1ccc([N+](=O)[O-])cc1	decoy	15926.5	16352.6	16932.4	18349.5	20168.9	-5.9	0.507	0.41	0.417	0.392	0.475	0.388
AMPC	ZINC44927151_2415	O=C(NCc1nnn[n-]1)c1cc(F)ccc1F	decoy	16053.7	16508.8	16921.9	18426.9	20126.3	-5.7	0.484	0.457	0.556	0.376	0.365	0.377
AMPC	ZINC10109689_2837	CCCCC(=O)Nc1c[nH]c(=O)[nH]c1=O	decoy	17198.4	17634.9	18031.5	19790.5	21372.9	-4.1	0.434	0.34	0.287	0.278	0.476	0.38
AMPC	ZINC68038727_1570	Cc1cc(N2CC[NH+](C)CC2)ccc1[N-]S(=O)(=O)/C=C/c1ccccc1	decoy	16662.8	17149.1	17468.6	19471.3	20878.5	-3.9	0.333	0.334	0.413	0.298	0.19	0.337
AMPC	ZINC01271244_1015	COc1cccc(/C=N/n2c([S-])nnc2-c2ccc(F)cc2)c1O	decoy	16248.8	16524.4	16786.5	18484.3	20083.1	-3.9	0.409	0.377	0.314	0.376	0.234	0.341
AMPC	ZINC04963064_992	O=C1Nc2ccc([N+](=O)[O-])cc2/C1=N/NC(=O)c1ccc(O)c(Br)c1	decoy	15762.6	15919.2	16797.8	18765.4	20641.6	-4.8	0.508	0.371	0.429	0.384	0.421	0.364
AMPC	ZINC32916600_1122	C[C@@H](NS(=O)(=O)c1ccc(Cl)s1)c1cccc(NS(C)(=O)=O)c1	decoy	15872.8	16120.5	16680.5	18869.9	20261.6	-3.6	0.341	0.319	0.357	0.4	0.265	0.31
AMPC	ZINC57751386_233	COc1ccc([C@@H](Cc2ccc(C(=O)[O-])o2)C(=O)[O-])cc1Cl	decoy	15994.6	16092.6	16511.7	18342.8	19824.6	-5.9	0.481	0.41	0.424	0.384	0.421	0.373
AMPC	ZINC62960242_2028	CCC1(C)CCN(C(=O)N2CC[C@](CC)(C(=O)[O-])C2)CC1	decoy	15915.7	16479.4	16807.2	18728.3	20029.8	-6.7	0.552	0.571	0.551	0.447	0.609	0.46
AMPC	ZINC35626086_1288	C[C@@H](O)c1ccc(OCc2nc3ccsc3c(=O)[nH]2)cc1	decoy	16005.1	16385.6	16775.0	18664.5	20211.5	-6.1	0.467	0.449	0.457	0.445	0.455	0.409
AMPC	ZINC17968156_1168	CSc1nc(=O)c2c([nH]1)NC1=C(C(=O)CC(C)(C)C1)[C@@H]2c1cccnc1	decoy	16263.2	16651.2	17282.7	18578.2	20158.8	-4.2	0.366	0.356	0.379	0.386	0.341	0.32
AMPC	ZINC66640015_1204	CC(C)n1c(CNC(=O)c2c[nH]c3ccccc3c2=O)n[nH]c1=S	decoy	17142.6	17587.4	18168.3	19830.7	21482.7	-6.5	0.527	0.515	0.654	0.472	0.482	0.437
AMPC	ZINC71716712_95	O=C([O-])CCN(CC(=O)[O-])c1ccc(Cl)cc1Cl	decoy	16395.9	16809.4	17263.1	18773.7	20526.7	-5	0.468	0.539	0.395	0.365	0.487	0.321
AMPC	ZINC41669538_318	O=C([O-])c1ccc(Sc2ncnc3nc[nH]c23)nc1	decoy	16183.4	16417.3	16611.4	18384.8	20087.1	-5.1	0.464	0.404	0.554	0.382	0.357	0.369
AMPC	ZINC61890187_891	N#C[C@H]1CCC[C@@H]1NS(=O)(=O)c1cc(C(=O)[O-])oc1Br	decoy	16518.3	16747.4	17065.4	19223.9	20947.4	-4.9	0.452	0.554	0.533	0.271	0.342	0.336
AMPC	ZINC13523790_2634	O=c1ccc([O-])c(O)[nH]1	decoy	17290.0	17778.1	18210.1	19883.4	21531.2	-5.5	0.447	0.449	0.421	0.445	0.444	0.364
AMPC	ZINC54254913_833	CCOC(=O)[C@H]1C(=O)[N-]c2nc3ccccc3n2[C@@H]1c1ccco1	decoy	16629.0	17182.5	17427.2	19328.9	21126.8	-4.6	0.415	0.501	0.362	0.32	0.428	0.325
AMPC	ZINC48316850_2164	O=C([N-]c1nncs1)c1cc2cccc([N+](=O)[O-])c2[nH]1	decoy	16461.8	16751.0	17344.7	18802.0	19987.9	-5	0.468	0.39	0.519	0.339	0.43	0.351
AMPC	ZINC18140608_2069	CC1=NNC(=O)/C1=C\NCc1ccc(C)cc1	decoy	15051.6	15580.2	16456.9	18293.9	19809.4	-5.8	0.437	0.373	0.703	0.539	0.433	0.349
AMPC	ZINC36369977_927	Cc1c(CCC(=O)[O-])c(=O)oc2c(C)c(OCc3ccc(C(=O)[O-])o3)ccc12	decoy	16190.1	16569.5	16931.4	18714.7	20354.0	-6	0.449	0.444	0.408	0.426	0.471	0.389
AMPC	ZINC66407761_1610	Cc1c(C(=O)[O-])oc2c1C(=O)/C(=C\c1ccc(O)c([N+](=O)[O-])c1)CC2	decoy	16497.9	16867.3	17070.1	18784.4	20519.7	-5.1	0.467	0.423	0.405	0.359	0.487	0.351
AMPC	ZINC70965346_2897	O=C([O-])CC[NH2+][C@@H]1CCOC1	decoy	17396.1	17837.3	18282.0	19890.4	21540.9	-4.5	0.409	0.374	0.38	0.572	0.449	0.283
AMPC	ZINC28715261_762	CC(C)(C)c1ccc(-c2csc(NC(=O)c3ccc(=O)[n-]n3)n2)cc1	decoy	16960.1	17290.5	17556.5	19183.7	20848.2	-4.6	0.428	0.428	0.416	0.35	0.467	0.32
AMPC	ZINC50931084_2015	C[C@H]1[C@H](C)CCCN1C(=O)N1CCCC[C@@H]1CCC(=O)[O-]	decoy	15384.3	16143.3	16524.3	18461.7	20088.8	-5.1	0.464	0.404	0.419	0.5	0.45	0.348
AMPC	ZINC39021844_982	COc1ccc([C@@H]2C3=C([O-])CC(C)(C)CC3=NC3=NC(=N)[N-]C(=O)[C@@H]32)cc1OC	decoy	15622.7	15931.2	16479.5	18322.0	20055.1	-5.7	0.435	0.419	0.491	0.526	0.508	0.37
AMPC	ZINC43460814_270	CC(C)[C@@](C)(Cc1nc2ncc(Br)cc2[nH]1)C(=O)[O-]	decoy	16878.5	17412.0	17958.9	19749.7	21215.4	-5.4	0.404	0.554	0.541	0.294	0.467	0.364
AMPC	ZINC19937519_1328	Cc1nc(C)c(CC(=O)NC2CCCCCCC2)c(=O)[nH]1	decoy	15560.4	15973.8	16443.3	18179.6	19736.0	-5.2	0.467	0.4	0.405	0.441	0.45	0.351
AMPC	ZINC06040009_2183	O=C(Nc1cccnc1)c1cc(-c2ccccc2O)[nH]n1	decoy	16569.2	16844.8	17268.2	19011.3	20938.4	-6.3	0.514	0.579	0.581	0.382	0.363	0.411
AMPC	ZINC31810235_159	CC1(C)CC(=O)c2c(O)cc(OCC(=O)NC3Cc4ccccc4C3)cc2O1	decoy	16184.0	16427.1	16657.8	18432.0	20341.6	-6.2	0.468	0.506	0.482	0.399	0.458	0.374
AMPC	ZINC71474355_855	N#Cc1cnn2c([O-])c(CCOc3ccccc3)c(=O)[n-]c12	decoy	17012.4	17417.5	17943.9	19821.0	21393.0	-6.1	0.467	0.603	0.466	0.281	0.494	0.404
AMPC	ZINC04978975_1305	COc1cccc(/C=C(\C#N)c2nc3ccc(C)cc3[nH]2)c1O	decoy	16294.4	16587.7	16915.0	18629.9	20163.3	-4.9	0.461	0.422	0.395	0.359	0.477	0.351
AMPC	ZINC33724503_864	O=C([O-])C(=Cc1nc(-c2cccc([N+](=O)[O-])c2)n2ccccc12)C(=O)[O-]	decoy	16021.3	16339.4	16942.8	18947.7	20558.6	-5.8	0.419	0.464	0.405	0.367	0.457	0.379
AMPC	ZINC42974608_2737	[NH3+]C[C@H](Sc1nccc(=O)[nH]1)c1cccc(F)c1	decoy	17386.7	17837.1	18256.7	19811.5	21510.4	-4.8	0.445	0.44	0.546	0.561	0.438	0.372
AMPC	ZINC65372877_1864	CCC(CC)N1N=C[C@@H](C)[C@H]1NC(=O)c1cc(Cl)c[nH]c1=O	decoy	15362.3	15852.6	16130.8	18348.1	20201.0	-4.2	0.408	0.408	0.384	0.442	0.439	0.337
AMPC	ZINC13865130_532	C=CCN1C(=O)[N-]C(=O)/C(=C(/C)NNC(=S)Nc2ccccc2)C1=O	decoy	16145.4	16464.6	16497.5	18603.0	20279.8	-4.9	0.476	0.406	0.413	0.382	0.43	0.351
AMPC	ZINC40176456_2666	O=C1C=Cc2nc3[n-]c(=O)[nH]c(=O)c3n21	decoy	15408.6	15885.0	16120.4	18246.8	20223.1	-7.1	0.591	0.606	0.626	0.621	0.543	0.4
AMPC	ZINC08687018_2665	CCCNc1[n-]c(=O)n(C)c(=O)c1N=O	decoy	15523.3	15985.4	16434.0	17807.9	19826.6	-6.3	0.498	0.498	0.468	0.46	0.458	0.382
AMPC	ZINC41461113_1077	Cc1cc(C)c(C)c(-c2ccc(NCC(=O)[O-])nn2)c1C	decoy	15819.7	16218.8	16422.4	18801.3	20395.8	-5.6	0.49	0.457	0.392	0.367	0.5	0.374
AMPC	ZINC50309192_2168	CC(C)(C)c1nnnn1-c1cc(C(=O)[O-])cc(C(=O)[O-])c1	decoy	16667.7	17180.4	17499.5	19102.3	20915.4	-5.4	0.481	0.554	0.424	0.264	0.494	0.303
AMPC	ZINC65651082_901	COc1ccc(NC(=O)/C(C#N)=C(/[O-])c2csc(C)n2)cc1OC	decoy	16661.2	16851.1	17324.2	19342.2	21119.8	-6	0.483	0.567	0.467	0.361	0.42	0.389
AMPC	ZINC45138855_477	CC1(C)C[C@@H]1NC(=O)NC1(C(=O)[O-])CCCCC1	decoy	15475.2	15936.7	16309.3	17790.8	19429.4	-5.4	0.481	0.365	0.424	0.473	0.371	0.4
AMPC	ZINC45836899_959	Cc1cc(/C=C(/C#N)C(=O)Nc2cc(C(F)(F)F)c[nH]c2=O)c(C)n1CC(C)C	decoy	14632.8	15257.0	15676.4	17628.3	19585.2	-6.3	0.492	0.498	0.666	0.696	0.475	0.409
AMPC	ZINC34988707_1819	CC[C@H]1CCCCN1CC(=O)c1ccc(O)cc1O	decoy	17067.4	17437.4	17992.3	19641.2	21242.6	-5.4	0.516	0.373	0.42	0.251	0.559	0.355
AMPC	ZINC08742368_1134	Cc1ccc(N2C(=O)[N-]C(=O)/C(=C\c3cc(Cl)c(O)c(Cl)c3)C2=O)cc1	decoy	15809.1	16297.7	16641.8	18682.0	20188.1	-6.3	0.514	0.498	0.474	0.435	0.475	0.406
AMPC	ZINC66887340_1564	COc1ccc(S(=O)(=O)[N-]C(=O)[C@H]2C[C@H]2c2ccccc2Cl)cc1C	decoy	15690.7	15726.7	15977.0	18052.6	20042.7	-1.7	0.305	0.359	0.08	0.148	0.32	0.341
AMPC	ZINC61149672_2273	CCN(C(=O)c1c(C)c(C)nn(C)c1=O)C(C)(C)C(=O)[O-]	decoy	15686.6	16219.1	16891.5	18816.6	20278.8	-6.1	0.475	0.571	0.467	0.451	0.452	0.378
AMPC	ZINC71781604_1980	CCOC(=O)NC(=S)Nc1ccc(C#N)cc1	decoy	15081.6	15743.8	16294.3	18046.5	20099.7	-2.4	0.306	0.354	0.176	0.394	0.167	0.397
AMPC	ZINC50921335_274	O=C([O-])CC[C@H]1CCCCN1C(=O)c1ccc(O)c(Cl)c1	decoy	15353.7	15656.0	16765.8	19107.5	20800.3	-5.2	0.439	0.457	0.417	0.513	0.35	0.327
AMPC	ZINC71720451_2234	Cc1ccc([N+](=O)[O-])cc1N(CCC(=O)[O-])CCC(=O)[O-]	decoy	15732.4	15991.7	16498.6	18349.7	19951.1	-5.9	0.454	0.469	0.417	0.431	0.457	0.364
AMPC	ZINC01086073_2659	O=c1[nH]c2cncc([N+](=O)[O-])c2[nH]1	decoy	16119.4	16352.0	16678.6	18801.3	20378.9	-5.2	0.439	0.423	0.413	0.337	0.439	0.348
AMPC	ZINC57574899_1760	CCOc1ccc(-c2cccc(S(=O)(=O)[O-])c2)cc1	decoy	15898.6	16402.9	16971.0	18680.3	20198.2	-5.7	0.466	0.457	0.392	0.386	0.485	0.364
AMPC	ZINC58037026_1038	O=C([O-])Cc1cc(=O)nc(-c2ccc(Cl)cc2Cl)[nH]1	decoy	16850.4	17138.9	17607.4	19254.5	20647.4	-4.9	0.476	0.476	0.606	0.337	0.432	0.351
AMPC	ZINC59391068_433	Cc1nnc(-n2nc(C(F)(F)F)cc2C)[n-]1	decoy	16411.1	17006.4	17477.6	19398.9	21197.8	-5.1	0.467	0.416	0.405	0.267	0.477	0.368
AMPC	ZINC37259107_1945	O=C([O-])C1CCN(C(=O)NCC2CCCC2)CC1	decoy	16118.6	16329.8	16819.2	18760.4	20025.7	-6.1	0.524	0.457	0.465	0.392	0.435	0.36
AMPC	ZINC70116201_1369	CC[C@]1(C(=O)[O-])CCN(C(=O)N[C@H]2CC[C@H](C)C[C@@H]2C)C1	decoy	15428.0	15870.7	16519.9	17914.4	19853.1	-5.8	0.481	0.402	0.424	0.467	0.448	0.385
AMPC	ZINC28715931_258	Cc1ccc(-c2csc(NC(=O)c3ccc(=O)[n-]n3)n2)cc1C	decoy	15599.2	16098.3	16664.6	18146.8	19974.3	-5.2	0.485	0.396	0.399	0.404	0.433	0.351
AMPC	ZINC18056948_1625	COc1ccc(N2C(=O)C[C@H](Sc3nc([O-])c(C)c(=O)[nH]3)C2=O)cc1	decoy	15819.1	16219.0	16592.4	18241.2	20327.1	-6.3	0.492	0.484	0.473	0.427	0.441	0.382
AMPC	ZINC54930973_2834	Nc1cc2oc3cc(O)ccc3c2nn1	decoy	15831.4	16275.6	16255.5	18143.1	20041.1	-5.6	0.484	0.452	0.56	0.493	0.36	0.37
AMPC	ZINC41233717_2356	O=C([O-])C[C@H]1CCc2cc3c(cc21)OCO3	decoy	15842.4	16174.0	16679.7	18249.3	20275.8	-6.8	0.549	0.571	0.556	0.513	0.473	0.416
AMPC	ZINC63964562_1656	Cc1cc(C(=O)NC2=NN=C(C(C)(C)C)C2)c2c(n1)N(C)N[C@@H]2C	decoy	16404.5	16851.1	17375.7	19364.4	20985.0	-5.8	0.419	0.567	0.568	0.346	0.435	0.383
AMPC	ZINC57267344_1598	CCOC(=O)[C@H]1C(=O)[N-]c2nc3ccccc3n2[C@@H]1c1ccccc1OC	decoy	16024.1	16035.7	16574.2	18155.2	19716.3	-5.6	0.372	0.461	0.398	0.336	0.413	0.343
AMPC	ZINC40542912_1644	COc1ccc(-c2nc(N3CCC(O)CC3)nc([O-])c2C#N)cc1	decoy	16581.2	17008.9	17277.0	18610.9	19540.1	-4.7	0.419	0.423	0.427	0.338	0.467	0.315
AMPC	ZINC64804058_1658	O=C(NCC[C@@H]1CCCO1)c1cnn2c1[n-]c(=O)c1ccccc12	decoy	16043.6	16366.0	16652.6	18617.1	20333.7	-5.7	0.484	0.395	0.392	0.411	0.477	0.37
AMPC	ZINC48568467_144	CSc1nc(C)c(CCC(=O)[N-]S(=O)(=O)Cc2ccc(F)cc2)c(=O)[nH]1	decoy	15268.9	15773.7	16276.9	17814.3	19529.5	-5.6	0.501	0.457	0.56	0.53	0.477	0.377
AMPC	ZINC70127712_2288	C[C@@H]1CCC[C@](NC(=O)CS(C)(=O)=O)(C(=O)[O-])C1	decoy	16313.6	16893.7	17270.6	19079.3	20770.3	-5.4	0.516	0.539	0.42	0.329	0.49	0.37
AMPC	ZINC69907398_2388	C=C(Cn1nc2n(c1=O)CCCC2)C(=O)[O-]	decoy	16132.4	16421.5	16642.9	18376.8	20264.2	-6.9	0.549	0.549	0.553	0.491	0.598	0.461
AMPC	ZINC48988185_2268	CN(CC(=O)N1CCCC1)C(=O)N1CSC[C@H]1C(=O)[O-]	decoy	15417.1	15957.7	16777.5	18156.7	19904.4	-8.1	0.757	0.724	0.711	0.737	0.671	0.548
AMPC	ZINC62545657_136	O=c1[nH]c2ccc(S(=O)(=O)/N=c3/ccc(-c4ccccc4)c[nH]3)cc2o1	decoy	16855.8	17362.1	17669.7	19751.1	21177.7	-5.1	0.467	0.39	0.413	0.357	0.42	0.351
AMPC	ZINC00295961_430	Oc1c(/C=N/n2cnnc2)ccc2ccccc12	decoy	15514.8	15900.7	16448.4	18579.7	20210.9	-5	0.468	0.403	0.395	0.497	0.43	0.351
AMPC	ZINC51347864_2118	CNC(=O)[C@@H](C#N)C(=O)CC1CCCCC1	decoy	15194.2	15834.2	16560.2	18348.9	19473.8	-5.2	0.518	0.401	0.419	0.509	0.487	0.393
AMPC	ZINC05651590_385	CC[C@@]1(c2ccccc2)C(=O)[N-]C(=S)NC1=O	decoy	16207.5	16488.7	17083.1	18860.3	20390.9	-6	0.476	0.494	0.453	0.363	0.483	0.407
AMPC	ZINC09951054_1250	Cc1ccc(-c2n[nH]c(SCC(=O)Nc3cc(-c4ccc(Cl)cc4)nn3C)n2)cc1	decoy	15302.2	15875.6	16095.5	18153.5	20168.4	-4.4	0.406	0.375	0.42	0.486	0.411	0.32
AMPC	ZINC50223764_2013	O=C([O-])c1nnn(Cc2ccc(F)cc2Cl)c1C1CC1	decoy	15427.8	15753.6	16565.6	18530.2	20010.0	-6.1	0.467	0.485	0.467	0.479	0.452	0.404
AMPC	ZINC56701362_2735	CN/C([S-])=[NH+]/N=C\c1ccccc1O	decoy	16753.9	17251.0	17768.6	19712.2	21314.5	-2.7	0.309	0.272	0.203	0.363	0.177	0.303
AMPC	ZINC52254375_1908	CCOC(=O)C(F)(F)[C@@H](O)c1ccc(C)c(C)c1	decoy	15751.0	16272.2	16710.6	18529.8	19707.8	-4.3	0.395	0.374	0.375	0.417	0.184	0.32
AMPC	ZINC33293406_1548	CCOc1ccc(NC(=O)/C(C#N)=C\C2=Cc3ccccc3OC2)cc1	decoy	15555.6	16014.9	16672.1	17818.5	19448.2	-5.1	0.467	0.457	0.543	0.493	0.43	0.351
AMPC	ZINC37589669_62	CC[C@H](C)N(CC(=O)[O-])C(=O)c1cc(Cl)ccc1O	decoy	15035.2	15526.9	16168.7	18587.8	20056.7	-6.7	0.555	0.559	0.721	0.654	0.609	0.46
AMPC	ZINC67893523_793	N#C/C(C(=O)c1ccn(-c2cccc(F)c2)n1)=C(/[O-])Nc1ccccc1	decoy	16247.0	16570.3	17210.8	19424.3	20906.5	-6.4	0.514	0.538	0.474	0.383	0.481	0.424
AMPC	ZINC58510858_837	Cc1ccc(-n2c(C)cc(/C=C(/C#N)C(=O)[N-]c3ncn[nH]3)c2C)cc1	decoy	15767.9	16261.8	16837.7	19020.3	20456.3	-5.2	0.485	0.469	0.405	0.435	0.491	0.411
AMPC	ZINC20245636_2424	Cc1cc/c(=N/S(=O)(=O)CC(=O)[O-])[nH]c1	decoy	16014.0	16655.0	17100.7	18540.0	20206.0	-5.3	0.424	0.457	0.533	0.373	0.422	0.351
AMPC	ZINC00406524_502	Cc1[nH]c(C)c(C(N)=O)c(=O)c1Br	decoy	16312.5	16607.1	17151.8	18784.3	20250.8	-5.8	0.419	0.464	0.56	0.357	0.433	0.363
AMPC	ZINC09010348_1175	COc1cc(/C=C/c2nc([O-])c([N+](=O)[O-])c(=O)[nH]2)cc(Cl)c1O	decoy	16070.8	16735.9	17434.2	19404.9	20935.8	-5.9	0.464	0.41	0.417	0.356	0.369	0.373
AMPC	ZINC04244998_249	N#C/N=C/[N-]c1ccc(-c2ccc(N/C=N/C#N)cc2)cc1	decoy	16207.7	16524.8	16901.0	18656.6	20413.4	-2.4	0.313	0.234	0.324	0.318	0.222	0.289
AMPC	ZINC19909725_2483	Cn1nc(-c2ccccc(=O)c2[O-])cc1C(=O)[O-]	decoy	15986.6	16340.0	16554.1	18441.9	19844.5	-5.2	0.485	0.396	0.399	0.342	0.491	0.363
AMPC	ZINC36357178_722	Cn1c(C(=O)[O-])c([C@H](C(=O)[O-])[NH+]2CCN(c3ccc(F)cc3)CC2)c2ccccc21	decoy	16011.8	16712.7	17242.1	19389.0	21163.5	-4.8	0.508	0.449	0.535	0.336	0.43	0.399
AMPC	ZINC62868244_2784	COCC(=O)N1CCC[C@](C)(C(=O)[O-])C1	decoy	16644.0	16994.5	17610.3	19102.3	20712.0	-5.8	0.419	0.505	0.423	0.432	0.448	0.379
AMPC	ZINC04723991_1133	O=C(CSc1nc(-c2cc(Br)ccc2O)n[nH]1)N1CCCC1	decoy	15859.6	16106.8	16243.2	18173.8	19822.8	-5.4	0.439	0.377	0.501	0.413	0.302	0.345
AMPC	ZINC70617914_2290	Cn1nnnc1N1CCC[C@]1(C)C(=O)[O-]	decoy	15671.0	16011.9	16635.1	18361.0	20060.6	-5.4	0.481	0.475	0.432	0.442	0.507	0.305
AMPC	ZINC50290939_2315	O=C([O-])C1(C(=O)Nc2cn[nH]c2)CCC1	decoy	15471.3	15703.9	16785.7	18567.4	20372.5	-6.6	0.526	0.529	0.492	0.525	0.459	0.397
AMPC	ZINC32772009_1486	COc1ccc(NC(=O)[C@H]2CC=CC[C@@H]2C(=O)[O-])cc1NS(C)(=O)=O	decoy	15266.9	15786.9	16361.3	18141.3	20378.7	-5.2	0.439	0.389	0.533	0.604	0.343	0.362
AMPC	ZINC02505702_510	COc1ccc([C@H](CC(=O)[O-])NC(=O)OC(C)(C)C)c(O)c1	decoy	16069.6	16509.4	16836.2	18190.8	20099.4	-5.3	0.483	0.539	0.549	0.379	0.453	0.348
AMPC	ZINC71676156_1623	CC(C)Oc1ccc(-c2csc(-n3nc(C(=O)[O-])[nH]c3=O)n2)cc1	decoy	15373.3	15680.5	16193.6	18242.9	20132.1	-6	0.468	0.404	0.426	0.5	0.483	0.401
AMPC	ZINC61150430_2275	CN(C)C(=O)N1CCC[C@@H](C(=O)N(C)C(C)(C)C(=O)[O-])C1	decoy	16151.0	16635.6	17163.0	19171.3	20328.2	-6.1	0.467	0.438	0.474	0.34	0.485	0.378
AMPC	ZINC71612422_1831	COc1cc(C)c(Cl)c(C)c1[C@](C)(O)CC(=O)[O-]	decoy	16003.8	16469.0	16898.3	18683.0	20418.9	-5.1	0.464	0.539	0.405	0.392	0.477	0.323
AMPC	ZINC70835970_2644	O=C([O-])C#C[C@@H]1CCCCO1	decoy	16368.9	16898.8	17568.0	18800.9	20662.8	-4.1	0.434	0.402	0.404	0.396	0.484	0.428
AMPC	ZINC43702824_2414	CC(C)(C)NC(=O)N1CCO[C@@H](C(=O)[O-])C1	decoy	15470.7	15747.3	16269.4	18389.8	20181.7	-5.5	0.394	0.501	0.387	0.481	0.489	0.325
AMPC	ZINC66577137_1918	Cc1ccc(F)cc1[N-]S(=O)(=O)CC(C)C	decoy	14982.3	15385.0	15766.7	18140.3	20009.0	-5.2	0.439	0.457	0.405	0.599	0.485	0.336
AMPC	ZINC19962483_303	COc1cccc([C@H]2CC(C(=O)[O-])=Nc3nc(C)nn32)c1	decoy	16059.8	16246.2	16845.0	18348.5	20166.3	-6.2	0.455	0.459	0.468	0.414	0.45	0.36
AMPC	ZINC51989901_2732	O=C(N[C@H]1CCCC[C@@H]1O)c1ccc(O)c(Cl)c1	decoy	14541.7	14690.0	15333.1	17724.8	19799.6	-5.1	0.456	0.396	0.527	0.756	0.421	0.351
AMPC	ZINC62912706_2786	C[C@@]1(C(=O)[O-])CCN(C(=O)[C@@H]2CCCO2)C1	decoy	15915.8	16077.6	16406.9	18350.9	20178.6	-6.3	0.498	0.498	0.474	0.462	0.441	0.341
AMPC	ZINC62842782_2588	CC1(C(=O)[O-])CCN(C(=O)[C@@H]2CCC[NH2+]2)CC1	decoy	16970.1	17472.4	17832.9	19458.8	21131.5	-3.8	0.374	0.349	0.343	0.247	0.398	0.341
AMPC	ZINC62875752_2785	C[C@]1(C(=O)[O-])CCC[N@@H+](CCS(C)(=O)=O)C1	decoy	16250.8	16524.5	17115.3	18726.3	20196.8	-4.3	0.395	0.36	0.349	0.37	0.398	0.41
AMPC	ZINC42448799_2359	CN(Cc1ccoc1)C(=O)C(=O)NCC#N	decoy	15491.7	15756.5	15891.5	18379.6	20052.0	-5.4	0.396	0.377	0.494	0.502	0.453	0.34
AMPC	ZINC09043806_106	CCCCCn1c([O-])c(C(=O)[N-]c2nnc(CC)s2)c(=O)c2ccccc21	decoy	16081.0	16482.8	16998.9	19090.2	20621.5	-6	0.476	0.493	0.452	0.392	0.446	0.401
AMPC	ZINC42655713_1844	Cc1nc(NC(=O)CC(C)C)sc1-c1nnc([S-])n1C	decoy	15934.3	16275.1	17025.5	18634.8	20113.8	-4.2	0.408	0.374	0.337	0.388	0.383	0.343
AMPC	ZINC08994324_871	Cc1ccc(S(=O)(=O)Nc2c(C)nc3ncnn3c2[O-])c(C)c1	decoy	15567.7	16264.1	17169.3	18839.4	20129.4	-3.5	0.294	0.316	0.354	0.388	0.343	0.291
AMPC	ZINC02420276_939	C[C@H](Oc1ccccc1)C(=O)NC1=NN2C(=NC(=O)C[C@@H]2c2ccc(Cl)cc2)[N-]1	decoy	16313.8	16880.2	17439.8	18938.7	20390.6	-4.7	0.422	0.396	0.392	0.355	0.467	0.32
AMPC	ZINC08619782_366	O=c1c2c[nH]nc2nc([S-])n1-c1ccccc1F	decoy	15741.4	16023.6	16334.3	18061.0	20063.7	-6.6	0.526	0.578	0.5	0.475	0.444	0.375
AMPC	ZINC58464599_145	Cc1sc2nc(/C(C#N)=C\c3cccc(O[C@H](C)C(=O)[O-])c3)nc([O-])c2c1C	decoy	16675.7	17031.6	17518.5	19306.7	20547.6	-4.1	0.394	0.346	0.354	0.312	0.512	0.32
AMPC	ZINC54128923_2063	CC(C)[N@H+](C)CCNc1nnc([S-])s1	decoy	16891.7	17321.9	17848.1	19658.5	21120.9	-2.9	0.356	0.353	0.353	0.31	0.25	0.384
AMPC	ZINC22024480_969	CCN(CC)S(=O)(=O)c1ccc(O)c(NC(=O)c2ccc(OC)cc2O)c1	decoy	16739.7	17065.5	17451.7	19249.1	20976.8	-6.2	0.492	0.603	0.464	0.415	0.449	0.374
AMPC	ZINC70618090_2292	CNC(=O)C[N@H+]1CCC[C@]1(C)C(=O)[O-]	decoy	15313.0	15958.2	16584.1	18317.3	19913.5	-4.8	0.458	0.457	0.41	0.577	0.43	0.332
AMPC	ZINC68416151_1157	N#C[C@H]([N-]C(=O)[C@H]1CCN(c2ccc(F)c(F)c2)C1=O)c1ccc(F)cc1F	decoy	16372.9	16665.4	17138.1	19237.8	20816.8	-5.7	0.435	0.391	0.406	0.35	0.439	0.37
AMPC	ZINC59247911_737	CCc1ccc(NC(=O)/C(C#N)=C\c2ccc(OCC(=O)[O-])c(Cl)c2)cc1	decoy	16402.0	16954.7	17265.8	19030.5	20532.9	-3.7	0.328	0.374	0.371	0.327	0.316	0.328
AMPC	ZINC66397636_1718	Cc1ccc(C(=O)N[C@@H](C#N)c2ccc(C(C)(C)C)cc2)c(=O)[nH]1	decoy	16492.2	16899.9	17434.6	19304.6	21068.0	-7.3	0.658	0.694	0.694	0.5	0.54	0.507
AMPC	ZINC71234659_2187	COCCCS(=O)(=O)Nc1sc2c(c1C(=O)[O-])CCCC2	decoy	16154.6	16531.5	16941.0	18895.3	20287.0	-5.6	0.455	0.501	0.621	0.37	0.431	0.383
AMPC	ZINC68042188_747	O=C([O-])COc1ccc(/C=C/c2ccc3cccc(O)c3n2)cc1[N+](=O)[O-]	decoy	16566.4	17054.4	17506.3	19600.7	21188.0	-5.3	0.474	0.391	0.395	0.343	0.502	0.29
AMPC	ZINC13837528_890	CCSc1nc2c(c(=O)[nH]1)[C@@H](c1cccnc1)/C(=C(\[O-])OC)C(C)=N2	decoy	15441.6	15900.8	16382.2	18905.0	20211.9	-5.5	0.404	0.479	0.466	0.454	0.484	0.316
AMPC	ZINC13382189_665	O=C(CSc1nc([O-])cc(=O)[nH]1)c1ccc(O)cc1O	decoy	15007.7	15531.0	16190.2	18274.4	20057.3	-6.8	0.549	0.549	0.847	0.663	0.515	0.398
AMPC	ZINC59678863_739	C[C@@H](Oc1ccc(/C=C(\C#N)C(=O)Nc2ccc(Cl)cc2Cl)cc1)C(=O)[O-]	decoy	15737.6	16088.1	16439.8	18754.3	20529.4	-5.4	0.396	0.484	0.404	0.379	0.299	0.353
AMPC	ZINC35409708_2247	CC[C@@H](NC(=O)c1cnn(C)c1)C(=O)[O-]	decoy	16223.4	16496.9	17098.7	18625.2	20482.4	-5.8	0.419	0.464	0.56	0.344	0.484	0.364
AMPC	ZINC26509211_2807	Cc1ccccc1OCc1nnc([S-])n1N	decoy	15472.4	15813.7	16367.8	18322.5	19982.3	-4.2	0.366	0.346	0.403	0.494	0.314	0.338
AMPC	ZINC52305882_1343	NS(=O)(=O)c1cc(C(F)(F)F)nn1-c1cccc(Cl)c1	decoy	16762.7	17257.7	17748.3	19578.4	21101.0	-4.7	0.41	0.38	0.485	0.239	0.535	0.362
AMPC	ZINC09295529_964	O=c1[nH]c(/C=C/c2c[nH]c3ccc(Br)cc23)nc([O-])c1[N+](=O)[O-]	decoy	15896.2	16184.0	16211.0	18509.3	20149.6	-5.7	0.435	0.384	0.398	0.405	0.344	0.363
AMPC	ZINC70767044_2136	CC[C@@H]1CC[C@](O)(C(C)(C)C(=O)[O-])C1	decoy	14896.9	15675.7	16196.2	17958.1	19455.7	-5.2	0.485	0.39	0.405	0.608	0.491	0.318
AMPC	ZINC40734133_2050	C[C@@](O)(C(=O)[O-])c1cccc(OC(F)F)c1	decoy	14666.4	15153.7	15972.2	17988.9	20000.0	-5.7	0.439	0.385	0.556	0.676	0.485	0.387
AMPC	ZINC17957808_2697	c1n[nH]c(SSc2ncn[nH]2)n1	decoy	15354.4	15776.2	16334.4	18164.0	20453.1	-4.8	0.382	0.416	0.467	0.571	0.433	0.318
AMPC	ZINC49403774_1647	CNC(=O)c1ccccc1OC(=O)c1cc2c([nH]c1=O)CCCC2=O	decoy	16221.2	16335.2	16703.9	18843.9	20060.9	-5.4	0.372	0.457	0.501	0.375	0.507	0.327
AMPC	ZINC06499423_2662	COC(=O)Cc1nnc(=S)[nH]c1[O-]	decoy	15208.7	15678.5	16307.8	17954.5	19854.7	-5.7	0.439	0.457	0.586	0.567	0.485	0.377
AMPC	ZINC20263713_967	COc1cc(OCc2cccc(C(=O)[O-])c2)ccc1/C=C1\C(=O)[N-]C(=S)NC1=O	decoy	14932.1	15360.2	15916.9	18104.8	20328.8	-6.3	0.514	0.448	0.5	0.621	0.491	0.406
AMPC	ZINC68042279_1614	O=C([O-])COc1ccc(/C=C2\CCc3cc(O)ccc3C2=O)cc1[N+](=O)[O-]	decoy	16384.6	16756.0	17270.2	18815.1	20514.8	-5.4	0.516	0.393	0.483	0.358	0.371	0.37
AMPC	ZINC00057523_2301	N#CC(C#N)=Cc1cc(O)c(O)c(O)c1	decoy	17132.2	17553.2	18131.5	19818.6	21384.8	-4.1	0.443	0.34	0.389	0.306	0.409	0.32
AMPC	ZINC62723165_1914	CN(c1c(F)cc(/C=C/C(=O)[O-])cc1F)C1CC1	decoy	16253.0	16210.4	17073.0	19000.5	20182.0	-5	0.468	0.4	0.388	0.334	0.477	0.336
AMPC	ZINC20551357_2707	C[C@@H]1CCCCN1S(=O)(=O)c1ccc(O)c(N)c1	decoy	17076.3	17391.0	17858.3	19480.7	21175.0	-4.8	0.508	0.449	0.41	0.429	0.378	0.352
AMPC	ZINC36288322_1379	C[C@H]1CN(S(=O)(=O)Nc2ccc3c(c2)CCN3)C[C@H](C)O1	decoy	15980.3	16363.0	16979.4	18255.7	19907.0	-4.4	0.361	0.374	0.37	0.375	0.229	0.32
AMPC	ZINC50928566_2014	CN(C(=O)N1CCCC[C@H]1CCC(=O)[O-])C1CCCCC1	decoy	16569.9	16903.4	17170.0	18962.2	20211.1	-4.9	0.458	0.475	0.418	0.35	0.488	0.331
AMPC	ZINC71081887_1111	CC(C)CCS(=O)(=O)[N-]c1ccc2c(c1)CC(=O)N2	decoy	16489.8	16791.9	17454.3	19282.6	21116.1	-4.9	0.458	0.411	0.41	0.317	0.43	0.351
AMPC	ZINC42572216_2413	CNC(=O)[C@H](C)n1c([S-])nnc1-c1ccncc1	decoy	16255.9	16636.1	16943.9	19057.0	20646.9	-5.6	0.455	0.539	0.398	0.365	0.477	0.364
AMPC	ZINC71668210_2232	CCOc1ccc2c(c1)nc(CCC(=O)[O-])n2CCC(=O)[O-]	decoy	16081.3	16652.8	17077.4	18918.8	20371.7	-4.8	0.469	0.549	0.392	0.358	0.487	0.389
AMPC	ZINC19913879_2503	O=Cc1ccc(O)c(CN2CCOCC2)c1	decoy	17356.4	17782.9	18262.0	19864.0	21437.8	-5.6	0.501	0.46	0.556	0.418	0.477	0.364
AMPC	ZINC59303104_778	Cc1c(Cl)cccc1NC(=O)/C(C#N)=C\c1ccc(O[C@H](C)C(=O)[O-])cc1	decoy	16391.8	16774.5	17327.3	18917.0	19904.2	-4	0.327	0.338	0.318	0.406	0.44	0.336
AMPC	ZINC53527340_124	Cc1nc(Cc2ccccc2)sc1C(=O)[N-]c1nc(-c2ccccn2)n[nH]1	decoy	16017.2	16485.0	16523.8	18327.5	20189.9	-6.1	0.507	0.509	0.414	0.424	0.444	0.414
AMPC	ZINC62317850_2181	Cc1ccc(CCc2c(C(=O)[O-])nnn2C(C)(C)C(=O)[O-])cc1	decoy	15714.2	16204.9	16695.6	18045.4	19620.2	-5.6	0.501	0.391	0.398	0.387	0.505	0.37
AMPC	ZINC41607068_1645	Cc1nnc(NC(=O)[C@H](C)Sc2nc3c(c(=O)[nH]2)CSC3)s1	decoy	17171.7	17657.1	18044.2	19752.9	21372.5	-4.4	0.388	0.34	0.461	0.287	0.519	0.361
AMPC	ZINC35321263_457	O=C([O-])CNC(=O)Nc1cc(F)ccc1F	decoy	16368.6	16816.2	17191.1	18747.0	20333.1	-5.8	0.481	0.465	0.404	0.383	0.361	0.389
AMPC	ZINC20226921_100	COc1ccc(/C=C2\SC([N-]c3ccccc3C(=O)[O-])=NC2=O)cc1OC	decoy	15863.3	16169.8	16498.5	18613.9	20594.0	-6.3	0.498	0.414	0.482	0.431	0.441	0.409
AMPC	ZINC69971460_1578	CC(C)c1ccc(O)c(C(=O)N2CCC[C@@H](CN3CCOCC3)C2)c1	decoy	15799.7	16350.7	16786.4	19034.7	20806.0	-4.7	0.445	0.396	0.362	0.355	0.467	0.32
AMPC	ZINC20214720_254	O=C([O-])[C@@H]1CCCN(C(=O)c2cc(Cl)c(Cl)[nH]2)C1	decoy	16308.3	16693.5	17123.2	18592.1	20076.0	-5.6	0.501	0.457	0.398	0.339	0.365	0.383
AMPC	ZINC48539352_21	CCCC/C([O-])=C(/C#N)C(=O)c1ccc(=O)[nH]c1	decoy	17102.1	17452.6	18105.7	19843.0	21424.9	-5.3	0.439	0.446	0.554	0.363	0.343	0.372
AMPC	ZINC66736420_1611	N#Cc1cc(S(=O)(=O)[N-]C(=O)c2n[nH]c(=O)c3ccccc23)ccc1F	decoy	16264.9	16672.8	16834.0	19243.9	20833.2	-3.6	0.34	0.348	0.337	0.365	0.341	0.38
AMPC	ZINC66584053_1317	Cc1ccc([N-]S(=O)(=O)C2CCCCC2)c2n[nH]cc12	decoy	14654.6	15121.6	15900.0	18115.2	19619.8	-4.7	0.422	0.393	0.395	0.615	0.425	0.328
AMPC	ZINC49099221_328	Cc1[nH]/c(=N\S(=O)(=O)N2CCC[C@@H](C(=O)[O-])C2)sc1C	decoy	15806.2	16186.5	16342.4	18655.7	20518.4	-5.3	0.424	0.539	0.527	0.42	0.345	0.334
AMPC	ZINC35053062_926	O=C([O-])[C@H]1Sc2[n-]c(=O)sc2[C@H](c2ccco2)[C@H]1C(=O)c1ccc(F)cc1	decoy	15326.4	15528.2	16120.2	18229.5	19998.0	-6.7	0.544	0.596	0.562	0.531	0.568	0.46
AMPC	ZINC69459083_1214	CCC[N@H+]1CCCC[C@@H]1C(=O)Nc1ccc2c(c1)N(S(N)(=O)=O)CC2	decoy	16910.6	17264.2	17654.5	19322.1	20930.7	-3.4	0.345	0.357	0.311	0.258	0.176	0.322
AMPC	ZINC65453809_491	C[C@@H](NS(N)(=O)=O)c1ccc2c(c1)OCCO2	decoy	16372.5	16702.6	17297.0	18844.4	20830.4	-5.2	0.485	0.446	0.405	0.309	0.353	0.316
AMPC	ZINC05155093_1128	O=C(CSc1nc(C(F)(F)F)cc(=O)[nH]1)Nc1nccs1	decoy	16382.2	16463.1	16776.6	18367.0	20479.7	-5.9	0.403	0.476	0.563	0.355	0.483	0.32
AMPC	ZINC67348972_1568	Brc1cnc(Sc2nc(Cc3cccs3)n[nH]2)nc1	decoy	14901.4	15299.0	15416.7	17605.1	19774.1	-4.3	0.368	0.384	0.375	0.614	0.188	0.32
AMPC	ZINC68949934_2689	O=C(CC[C@H]1CCCCO1)Nc1ncn[nH]1	decoy	16575.9	16908.6	17175.4	18850.8	20538.5	-5.7	0.497	0.403	0.398	0.356	0.51	0.37
AMPC	ZINC52178276_1956	O=c1[nH]c2cc(NCC3CCOCC3)ccc2o1	decoy	16840.8	17185.8	17597.0	19438.9	21077.6	-4.3	0.338	0.394	0.345	0.265	0.491	0.343
AMPC	ZINC58036613_1037	Cc1cc(OCc2nc(C(=O)[O-])cc(=O)[nH]2)cc(C)c1Cl	decoy	15319.2	15693.0	16316.4	18064.8	19969.0	-5.5	0.447	0.457	0.603	0.534	0.427	0.356
AMPC	ZINC19770131_611	O=C([O-])COc1cccc(/C=C2/SC(=S)[N-]C2=O)c1	decoy	16259.9	16572.4	16854.8	17918.2	19747.4	-5.2	0.485	0.424	0.405	0.354	0.487	0.373
AMPC	ZINC28864608_561	O=C(CSc1nncs1)c1ccc(O)cc1[O-]	decoy	15837.0	16259.5	16562.8	18645.4	20508.7	-5.5	0.447	0.501	0.421	0.452	0.348	0.316
AMPC	ZINC51070982_1342	CCNc1cccc(C(=O)[N-]c2ncc(Br)s2)n1	decoy	16529.6	16915.4	17176.6	19161.7	20772.3	-4.2	0.366	0.411	0.331	0.322	0.338	0.338
AMPC	ZINC02792766_1227	Cc1cccc(Cl)c1OCc1ccc(C(=O)Nn2c([O-])c3ccccc3nc2=S)o1	decoy	16665.3	16946.5	17304.4	18892.1	20508.0	-3.7	0.385	0.326	0.34	0.278	0.341	0.32
AMPC	ZINC62875838_2379	Cc1nnc(C[N@@H+]2CCC[C@](C)(C(=O)[O-])C2)n1C	decoy	16087.0	16505.1	16882.0	18926.8	20588.7	-4.3	0.395	0.354	0.394	0.365	0.483	0.346
AMPC	ZINC55607568_1829	CC[C@@H](C)/C([O-])=C(/C#N)C(=O)Nc1ccc(F)cc1F	decoy	16303.5	16807.0	17280.6	18820.3	20574.6	-6.1	0.457	0.509	0.568	0.323	0.374	0.404
AMPC	ZINC36154092_308	O=C([O-])C[C@@H]1Sc2nnc(Cc3cccs3)n2NC1=O	decoy	13864.8	14787.7	15528.6	18350.3	19835.7	-5.7	0.435	0.385	0.556	0.798	0.358	0.37
AMPC	ZINC43565711_271	COc1cc(Cl)ccc1-c1n[nH]c(SCC(=O)[O-])n1	decoy	15056.0	15375.5	16093.1	18608.8	20063.8	-5.4	0.516	0.457	0.61	0.592	0.346	0.357
AMPC	ZINC09340495_250	COc1cccc(C(=O)Oc2ccccc2P(=O)([O-])[O-])c1	decoy	16131.3	16525.2	17021.8	18776.6	19954.7	-5.1	0.467	0.39	0.405	0.346	0.45	0.374
AMPC	ZINC01475987_978	COc1ccc(-c2n[nH]c(=S)n2/N=C/c2ccc(O)cc2O)cc1OC	decoy	16574.8	16925.7	17377.3	19072.6	21064.0	-5.3	0.483	0.417	0.529	0.308	0.378	0.363
AMPC	ZINC34079371_358	O=C1NC(=O)[C@H](c2c(F)cccc2Cl)N1	decoy	14993.8	15547.1	16093.4	18272.1	20091.5	-5.7	0.466	0.437	0.398	0.537	0.36	0.364
AMPC	ZINC61721807_2430	Cc1nn(C)c(C)c1NC(=O)[C@@H]1[C@H](C(=O)[O-])C1(C)C	decoy	14926.8	15512.2	16327.9	18210.1	19532.1	-5.1	0.467	0.401	0.543	0.558	0.484	0.348
AMPC	ZINC62765086_281	CCCc1cc(=O)[nH]c(S[C@H]2CCC[C@@H]2C(=O)[O-])n1	decoy	16045.5	16404.4	16762.7	18834.4	20399.7	-5.4	0.516	0.469	0.571	0.351	0.371	0.37
AMPC	ZINC35355097_2622	O=S(=O)(c1ccc([S-])cc1)C(F)F	decoy	17333.0	17799.3	18231.8	19877.4	21523.5	-5	0.461	0.457	0.388	0.478	0.353	0.367
AMPC	ZINC01700068_2751	Cc1ccc([N+](=O)[O-])cc1S(=O)(=O)[O-]	decoy	15096.3	15512.3	15937.9	18167.7	20274.4	-5.8	0.497	0.501	0.398	0.585	0.515	0.367
AMPC	ZINC07344259_816	O=C(CSc1cn[nH]n1)Nc1nnc(-c2ccccc2)s1	decoy	16090.0	16716.2	17041.6	18798.1	20450.3	-5.9	0.446	0.469	0.441	0.367	0.369	0.369
AMPC	ZINC71981079_2547	C[C@@]1(C(=O)[O-])CC(c2ccc(F)c(F)c2)=NO1	decoy	16733.6	17187.4	17580.7	19174.4	20365.8	-5.6	0.372	0.457	0.392	0.302	0.459	0.356
AMPC	ZINC36723579_1696	O=C([O-])c1nn(-c2ccc(F)cc2Cl)cc1CCCO	decoy	16130.1	16569.0	16977.3	19059.1	20648.1	-5.7	0.466	0.469	0.552	0.374	0.439	0.37
AMPC	ZINC20134822_1513	O=C([O-])C1=CC(c2cccc(O)c2O)=NC2=NN=C(c3ccc(F)cc3)[C@@H]12	decoy	14865.6	15192.8	15822.9	18439.3	20395.0	-6.3	0.514	0.491	0.473	0.653	0.441	0.406
AMPC	ZINC09012305_1137	COc1cc([C@@H]2NC(=O)C(C#N)=C([S-])N2c2ccccc2)ccc1OC(C)C	decoy	16596.5	16895.5	17641.1	18886.7	20325.6	-5.5	0.394	0.371	0.379	0.335	0.467	0.37
AMPC	ZINC69843765_243	Cc1ccc2nc(-c3cccc(O[C@H](C)C(=O)[O-])c3)[nH]c(=O)c2c1	decoy	16284.6	16865.0	17594.3	19059.9	20610.8	-5.2	0.439	0.449	0.405	0.325	0.422	0.351
AMPC	ZINC36882905_2815	Nc1ccc(F)cc1C(=O)Nc1nncs1	decoy	16489.3	16748.3	16820.0	18764.3	20325.7	-5.2	0.518	0.449	0.554	0.362	0.339	0.351
AMPC	ZINC36878413_1888	C[C@H]1CC=CC[C@@H]1COC(F)(F)C(=O)[O-]	decoy	15811.1	16192.0	16681.2	18644.5	20450.1	-5	0.461	0.457	0.419	0.503	0.488	0.369
AMPC	ZINC62868172_2534	CC(C)CC(=O)N1CCC[C@@](C)(C(=O)[O-])C1	decoy	16279.0	16557.1	16796.3	18544.7	20152.1	-6.1	0.457	0.509	0.466	0.388	0.458	0.374
AMPC	ZINC22972755_916	C=CCn1c([S-])nnc1-c1sc(NC(=O)[C@@H](C)Oc2ccc(C#N)cc2)nc1C	decoy	16258.1	16563.7	16961.5	18726.1	20305.5	-4.8	0.508	0.429	0.436	0.332	0.35	0.391
AMPC	ZINC36589707_988	COc1ccccc1NC1=Nc2nccc(=C3C(=O)C=C(C)OC3=O)c2=C([O-])N1	decoy	16305.0	16623.1	17214.9	19066.3	20878.8	-4.2	0.408	0.355	0.361	0.36	0.463	0.343
AMPC	ZINC44483692_120	O=C([O-])C[C@H]1CCCCN1C(=O)c1ccc(Br)cc1O	decoy	16188.8	16614.6	17126.1	18765.8	20265.9	-5.2	0.445	0.469	0.527	0.344	0.43	0.348
AMPC	ZINC66002695_1150	Cc1cccc(S(=O)(=O)[N-]C(=O)[C@@H]2CCN(c3cc(F)cc(F)c3)C2=O)c1	decoy	15573.1	15743.6	16473.2	18436.4	20020.1	-4.6	0.409	0.413	0.358	0.495	0.403	0.32
[truncated: 193,424 more rows]
